# Supplementary material for: Selective CO2 electroreduction to methanol via enhanced oxygen bonding
Source: Nat Commun. 2022 Dec 15;13:7768. doi: 10.1038/s41467-022-35450-8 (PMC9755525; doi:10.1038/s41467-022-35450-8)
Supplement: Supplementary file 2 — Source Data [file 41467_2022_35450_MOESM2_ESM.xlsx]

## Sheet: Figure 1
e							f							g									h								i
N-CNT		Mo2C/N-NCT		Mo2C PDF#35-0787			Overnight N2+laser		N2+laser		Air+laser			C 1s									N 1s								Mo 3d
2θ	Intensity	2θ	Intensity	2θ	Intensity		Raman shift (cm-1)	Intensity	Raman shift (cm-1)	Intensity	Raman shift (cm-1)	Intensity		origin data		fitting data	baseline	C-C	C-N	C-O	CCarbidic		origin data		fitting data	baseline	pyridinic N	pyrrolic N	Mo 3p		origin data		fitting data	baseline	MoCarbidic		Mo4+		Mo5+,6+
														Binding Energy (eV)	Intensity	Intensity	Intensity	Intensity	Intensity	Intensity	Intensity		Binding Energy (eV)	Intensity	Intensity	Intensity	Intensity	Intensity	Intensity		Binding Energy (eV)	Intensity	Intensity	Intensity	Intensity	Intensity	Intensity	Intensity	Intensity	Intensity
10	1174	10	1011	34.354	20		103.054	91.3146	103.054	67.3044	103.054	55.2315		298.5	3230.95	3187.43	3186.96	3188.09	3188.33	3197.27	3186.99		410.38	24922.8	25006.7	24949.3	24984.1	24967.2	24954		237.67	1854.72	1807.26	1803.76	1803.76	1803.76	1803.87	1803.79	1806.03	1804
10.01	1178	10.01	1025	37.978	25		104.888	96.08	104.888	67.7257	104.888	56.0859		298.45	3208.11	3187.43	3186.9	3188.03	3188.28	3197.29	3186.92		410.28	24944.2	25007.7	24949.3	24984.7	24967.6	24954.1		237.62	1834.63	1807.3	1803.34	1803.34	1803.34	1803.46	1803.37	1805.95	1803.61
10.02	1101	10.02	1067	39.392	100		106.719	96.8965	106.719	74.183	106.719	55.5609		298.4	3065.28	3187.56	3186.87	3188.01	3188.26	3197.34	3186.89		410.18	25033.9	25008.8	24949.3	24985.3	24967.9	24954.2		237.57	1702.49	1807.24	1802.77	1802.77	1802.77	1802.89	1802.8	1805.76	1803.06
10.03	1126	10.03	1024	52.122	20		108.552	101.16	108.552	75.4087	108.552	54		298.35	3099.8	3187.14	3187.05	3188.2	3188.45	3197.61	3187.07		410.08	25067.6	25009.7	24949.2	24985.8	24968.2	24954.1		237.52	1732.88	1806.93	1801.87	1801.87	1801.87	1802	1801.9	1805.31	1802.2
10.0399	1136	10.0399	1030	61.527	17		110.383	98.4868	110.383	72.7355	110.383	55.679		298.3	3199.12	3186.99	3187.18	3188.33	3188.59	3197.82	3187.2		409.98	25027.2	25010.5	24949	24986.2	24968.3	24954		237.47	1682.59	1804.19	1798.47	1798.47	1798.47	1798.61	1798.51	1802.41	1798.85
10.0499	1109	10.0499	1076	69.565	17		112.214	97.1199	112.214	70.0702	112.214	56.6781		298.25	3285.98	3186.92	3187.16	3188.32	3188.58	3197.89	3187.18		409.88	25059.9	25011.5	24948.8	24986.7	24968.6	24953.9		237.42	1798.51	1802.5	1796.05	1796.05	1796.05	1796.19	1796.09	1800.56	1796.47
10.0599	1139	10.0599	1131	72.384	2		114.046	94.0116	114.046	70.8524	114.046	56.0063		298.2	2972.74	3186.89	3187.01	3188.19	3188.45	3197.84	3187.03		409.78	24930.8	25012.5	24948.7	24987.2	24968.8	24953.8		237.37	1898.6	1797.41	1790.13	1790.13	1790.13	1790.28	1790.17	1795.28	1790.6
10.0699	1089	10.0699	1116	74.645	15		115.876	94.3313	115.876	71.6002	115.876	56.0063		298.15	2946.78	3187.07	3187.33	3188.51	3188.78	3198.24	3187.35		409.68	24745.9	25013.7	24948.7	24987.9	24969.2	24953.9		237.32	1863.2	1796.11	1787.9	1787.9	1787.9	1788.06	1787.95	1793.78	1788.44
10.0799	1125	10.0799	1033	75.513	10		117.707	97.2013	117.707	76.1882	117.707	57.6385		298.1	3006.3	3187.2	3187.69	3188.88	3189.14	3198.69	3187.71		409.58	24796.4	25015.2	24949	24989	24970	24954.3		237.27	1847.41	1796.22	1786.98	1786.98	1786.98	1787.14	1787.03	1793.68	1787.57
10.0899	1163	10.0899	1048	81.17	3		119.536	94.4657	119.536	72.1556	119.536	56.0025		298.05	2985.38	3187.18	3187.96	3189.16	3189.42	3199.05	3187.98		409.48	24877.5	25016.8	24949.3	24990	24970.7	24954.6		237.22	1729.2	1795.42	1785.02	1785.02	1785.02	1785.19	1785.08	1792.64	1785.69
10.0999	1079	10.0999	1028	84.801	3		121.367	96.0545	121.367	67.7353	121.367	62.3228		298	3286.7	3187.03	3188.26	3189.47	3189.74	3199.44	3188.28		409.38	24827.5	25018.2	24949.4	24990.8	24971.3	24954.8		237.17	1796.19	1792	1780.3	1780.3	1780.3	1780.48	1780.36	1788.96	1781.04
10.1099	1131	10.1099	1001	91.22	2		123.195	93.4036	123.195	72.3698	123.195	66.4957		297.95	3258.1	3187.35	3188.11	3189.33	3189.6	3199.39	3188.13		409.28	24894.5	25019.7	24949.6	24991.8	24972	24955.1		237.12	1680.99	1781.37	1768.22	1768.22	1768.22	1768.41	1768.29	1778.04	1769.06
10.1199	1121	10.1199	1003	99.989	3		125.025	92.0867	125.025	69.7646	125.025	65.0241		297.9	3257.54	3187.71	3188.01	3189.23	3189.51	3199.38	3188.03		409.18	24791.6	25021.1	24949.7	24992.7	24972.6	24955.3		237.07	1650.93	1767.62	1752.86	1752.86	1752.86	1753.06	1752.94	1763.99	1753.8
10.1298	1096	10.1298	1064				126.853	85.6535	126.853	69.3225	126.853	63.581		297.85	3052.29	3187.98	3187.9	3189.14	3189.42	3199.37	3187.93		409.08	24557	25022.8	24950	24993.8	24973.3	24955.6		237.02	1756.41	1757.73	1741.18	1741.18	1741.18	1741.4	1741.27	1753.78	1742.22
10.1398	1132	10.1398	1022				128.68	84.7778	128.68	65.0179	128.68	66.9497		297.8	3313.83	3188.28	3188.1	3189.35	3189.63	3199.67	3188.13		408.98	24585.6	25024.9	24950.6	24995.2	24974.5	24956.4		236.97	1791.36	1736.9	1718.35	1718.35	1718.35	1718.58	1718.45	1732.58	1719.52
10.1498	1131	10.1498	1025				130.509	92.4318	130.509	64.1129	130.509	61.9502		297.75	3247.01	3188.13	3187.92	3189.17	3189.46	3199.58	3187.94		408.88	24647.2	25027	24951.2	24996.7	24975.7	24957.1		236.92	1714.77	1738.96	1718.19	1718.19	1718.19	1718.43	1718.3	1734.25	1719.49
10.1598	1108	10.1598	1064				132.336	91.0809	132.336	61.9097	132.336	63.5036		297.7	3358.52	3188.03	3187.83	3189.09	3189.38	3199.6	3187.85		408.78	24851.4	25029	24951.8	24998.1	24976.8	24957.7		236.87	1671.34	1741.24	1718.02	1718.02	1718.02	1718.27	1718.14	1736.11	1719.46
10.1698	1130	10.1698	1005				134.162	85.9004	134.162	65.6961	134.162	66.8188		297.65	3205.07	3187.93	3187.58	3188.85	3189.14	3199.44	3187.6		408.68	24992.9	25030.8	24951.9	24999.2	24977.5	24958		236.82	1713.62	1743.78	1717.84	1717.84	1717.84	1718.1	1717.96	1738.19	1719.44
10.1798	1080	10.1798	1045				135.99	83.3241	135.99	59.702	135.99	63.1897		297.6	3198.37	3188.13	3187.55	3188.84	3189.13	3199.52	3187.58		408.58	24884.5	25032.3	24951.9	25000.1	24978	24958		236.77	1778.15	1746.59	1717.63	1717.63	1717.63	1717.91	1717.77	1740.5	1719.41
10.1898	1105	10.1898	1057				137.815	88.0546	137.815	58.8786	137.815	61.8158		297.55	3111.35	3187.94	3187.53	3188.83	3189.12	3199.61	3187.56		408.48	24895.5	25034.1	24952	25001.1	24978.8	24958.2		236.72	1618.94	1749.67	1717.38	1717.38	1717.38	1717.67	1717.53	1743.04	1719.36
10.1998	1132	10.1998	998				139.642	88.558	139.642	58.9454	139.642	66.1877		297.5	3096.44	3187.85	3187.65	3188.95	3189.25	3199.83	3187.67		408.38	24921.6	25035.9	24952.1	25002.2	24979.5	24958.4		236.67	1777.54	1753.05	1717.09	1717.09	1717.09	1717.4	1717.26	1745.85	1719.29
10.2097	1060	10.2097	1034				141.467	84.3635	141.467	57.309	141.467	57.3662		297.45	3196.35	3187.6	3187.78	3189.1	3189.4	3200.07	3187.81		408.28	24658.3	25037.8	24952.1	25003.3	24980.2	24958.5		236.62	1869.39	1756.79	1716.77	1716.77	1716.77	1717.1	1716.96	1748.95	1719.21
10.2197	1106	10.2197	1046				143.291	80.9962	143.291	57.3639	143.291	55.9835		297.4	3217.21	3187.58	3187.77	3189.09	3189.4	3200.16	3187.8		408.18	24575.2	25040.1	24952.6	25004.9	24981.4	24959.1		236.57	1753.93	1760.91	1716.42	1716.42	1716.42	1716.77	1716.63	1752.39	1719.12
10.2297	1100	10.2297	1039				145.117	80.1619	145.117	62.1002	145.117	56.1257		297.35	3158.6	3187.56	3187.73	3189.06	3189.37	3200.23	3187.75		408.08	24766.4	25042.6	24953.3	25006.6	24982.7	24959.8		236.52	1883.74	1765.43	1716.04	1716.04	1716.04	1716.4	1716.26	1756.17	1719.03
10.2397	1091	10.2397	1016				146.941	80.1516	146.941	59.086	146.941	58.9514		297.3	3226.86	3187.67	3187.77	3189.11	3189.43	3200.38	3187.8		407.98	24750.3	25044.9	24953.6	25008	24983.8	24960.3		236.47	1922.93	1770.41	1715.62	1715.62	1715.62	1716	1715.87	1760.35	1718.93
10.2497	1097	10.2497	1068				148.764	81.8339	148.764	62.0495	148.764	56.478		297.25	3055.54	3187.81	3187.71	3189.07	3189.38	3200.44	3187.74		407.88	24781.8	25047.3	24953.9	25009.5	24984.9	24960.7		236.42	1923.04	1775.9	1715.2	1715.2	1715.2	1715.6	1715.48	1764.98	1718.86
10.2597	1184	10.2597	990				150.589	84.7905	150.589	58.5795	150.589	62.7741		297.2	3515.86	3187.8	3187.91	3189.27	3189.59	3200.75	3187.93		407.78	24898.1	25049.7	24954.2	25011	24986	24961.1		236.37	1865.81	1781.94	1714.75	1714.75	1714.75	1715.18	1715.06	1770.08	1718.8
10.2697	1064	10.2697	1074				152.412	82.609	152.412	60.6752	152.412	67.7459		297.15	3187.65	3187.75	3187.42	3188.8	3189.12	3200.38	3187.45		407.68	24820.7	25052	24954.3	25012.3	24986.9	24961.3		236.32	1843.51	1788.58	1714.3	1714.3	1714.31	1714.75	1714.64	1775.71	1718.77
10.2797	1129	10.2797	1016				154.234	85.1323	154.234	55.9272	154.234	76.2152		297.1	3091.21	3187.8	3187.42	3188.81	3189.14	3200.49	3187.45		407.58	24906	25054.4	24954.5	25013.8	24988	24961.7		236.27	1839.27	1795.85	1713.85	1713.85	1713.85	1714.32	1714.22	1781.9	1718.78
10.2897	1078	10.2897	994				156.058	80.8127	156.058	60.5798	156.058	76.7866		297.05	3225.5	3187.74	3187.56	3188.96	3189.29	3200.75	3187.59		407.48	24956.5	25056.8	24954.6	25015.2	24988.9	24961.9		236.22	1805.31	1803.81	1713.36	1713.36	1713.36	1713.86	1713.77	1788.68	1718.8
10.2996	1140	10.2996	1031				157.88	82.0443	157.88	63.5132	157.88	81.7251		297	3189.2	3187.93	3187.51	3188.92	3189.25	3200.82	3187.53		407.38	24843.9	25059.2	24954.6	25016.6	24989.9	24962		236.17	1719.89	1812.5	1712.87	1712.87	1712.87	1713.39	1713.32	1796.11	1718.86
10.3096	1060	10.3096	1046				159.701	80.2904	159.701	58.7674	159.701	80.5393		296.95	3296.07	3187.45	3187.51	3188.93	3189.26	3200.94	3187.53		407.28	24898.4	25061.9	24954.8	25018.2	24991	24962.3		236.12	1792.56	1821.99	1712.39	1712.39	1712.39	1712.94	1712.89	1804.23	1718.99
10.3196	1095	10.3196	967				161.522	83.6643	161.522	57.8755	161.522	80.6851		296.9	3383.46	3187.45	3187.34	3188.78	3189.12	3200.9	3187.37		407.18	25018	25064.6	24954.9	25019.7	24992.1	24962.5		236.07	1908.44	1832.35	1711.93	1711.93	1711.93	1712.51	1712.48	1813.12	1719.19
10.3296	1126	10.3296	1043				163.344	78.5318	163.344	55.7235	163.344	75.6196		296.85	3225.56	3187.59	3187.05	3188.5	3188.84	3200.73	3187.08		407.08	24976.4	25067.1	24954.8	25021.1	24993	24962.5		236.02	1862.32	1843.59	1711.46	1711.46	1711.46	1712.07	1712.06	1822.77	1719.44
10.3396	1098	10.3396	1050				165.164	80.2321	165.164	61.2553	165.164	71.4518		296.8	3166.2	3187.53	3187	3188.45	3188.8	3200.8	3187.02		406.98	24814.3	25069.9	24954.8	25022.6	24994.1	24962.7		235.97	1898.39	1855.74	1710.97	1710.97	1710.98	1711.62	1711.64	1833.22	1719.75
10.3496	1090	10.3496	989				166.984	76.4005	166.984	55.2912	166.984	65.1108		296.75	3382.39	3187.53	3187.03	3188.5	3188.85	3200.96	3187.05		406.88	24758	25073	24955	25024.5	24995.5	24963		235.92	1882.25	1868.83	1710.44	1710.44	1710.44	1711.12	1711.17	1844.47	1720.08
10.3596	1098	10.3596	998				168.803	82.3676	168.803	59.5516	168.803	63.5714		296.7	3321.86	3187.37	3186.74	3188.22	3188.57	3200.8	3186.77		406.78	24840.7	25076.3	24955.3	25026.5	24997	24963.5		235.87	1805.98	1882.89	1709.86	1709.86	1709.86	1710.57	1710.67	1856.54	1720.44
10.3696	1128	10.3696	1004				170.624	78.1097	170.624	58.2738	170.624	61.16		296.65	3018.43	3187.08	3186.54	3188.03	3188.39	3200.73	3186.57		406.68	24920.6	25079.6	24955.5	25028.4	24998.4	24963.8		235.82	1902.68	1897.94	1709.22	1709.22	1709.22	1709.97	1710.11	1869.45	1720.83
10.3796	1083	10.3796	1025				172.443	79.8251	172.443	61.6921	172.443	61.8149		296.6	3023.05	3187.02	3186.79	3188.29	3188.66	3201.12	3186.82		406.58	25107	25082.9	24955.6	25030.2	24999.8	24964		235.77	1907.56	1914.06	1708.57	1708.57	1708.58	1709.37	1709.55	1883.27	1721.3
10.3895	1111	10.3895	966				174.261	80.7047	174.261	55.7498	174.261	60.7415		296.55	3133.76	3187.05	3187.03	3188.55	3188.91	3201.5	3187.06		406.48	25136.7	25086	24955.3	25031.8	25000.9	24964		235.72	2057.09	1931.26	1707.91	1707.91	1707.92	1708.75	1708.99	1897.99	1721.86
10.3995	1083	10.3995	964				176.079	73.4928	176.079	57.9215	176.079	56.9766		296.5	3125.92	3186.77	3187.11	3188.64	3189.01	3201.71	3187.14		406.38	24792.6	25089.2	24955	25033.5	25002	24963.8		235.67	2042.47	1949.52	1707.22	1707.22	1707.24	1708.11	1708.42	1913.59	1722.51
10.4095	1068	10.4095	1040				177.899	79.0828	177.899	58.8181	177.899	56.9766		296.45	3272.83	3186.57	3187.2	3188.74	3189.12	3201.94	3187.23		406.28	24822.2	25093.1	24955.3	25035.7	25003.7	24964.2		235.62	1994.45	1968.81	1706.5	1706.5	1706.52	1707.43	1707.81	1930.02	1723.23
10.4195	1085	10.4195	1008				179.716	74.8425	179.716	58.8499	179.716	57.5652		296.4	3081.82	3186.82	3187.07	3188.63	3189.01	3201.96	3187.1		406.18	25036.1	25097.1	24955.5	25038	25005.5	24964.6		235.57	1808.06	1989.1	1705.72	1705.72	1705.75	1706.71	1707.17	1947.22	1724.03
10.4295	1119	10.4295	1054				181.533	77.4221	181.533	61.0019	181.533	54.5494		296.35	3287.56	3187.06	3187.23	3188.8	3189.18	3202.26	3187.26		406.08	25004.7	25101	24955.4	25040.1	25007	24964.7		235.52	1954.68	2010.32	1704.91	1704.91	1704.93	1705.95	1706.5	1965.13	1724.92
10.4395	1082	10.4395	1006				183.35	78.7117	183.35	55.8781	183.35	62.4748		296.3	3204.51	3187.14	3187.08	3188.66	3189.05	3202.26	3187.11		405.98	24716	25105	24955.3	25042.2	25008.6	24964.8		235.47	1975.59	2032.39	1704.03	1704.03	1704.06	1705.13	1705.79	1983.64	1725.91
10.4495	1137	10.4495	1028				185.168	80.8589	185.168	57.1679	185.168	55.5601		296.25	3213.74	3187.23	3187.05	3188.65	3189.04	3202.38	3187.08		405.88	24680.2	25109.7	24955.7	25045	25010.8	24965.3		235.42	2079.04	2055.18	1703.1	1703.1	1703.14	1704.26	1705.04	2002.6	1727
10.4595	1089	10.4595	998				186.984	76.5997	186.984	58.038	186.984	55.0724		296.2	2959.1	3187.1	3187.01	3188.62	3189.02	3202.49	3187.05		405.78	25072.6	25114.6	24956.2	25047.8	25013.1	24966		235.37	2118.66	2078.6	1702.15	1702.15	1702.2	1703.37	1704.28	2021.89	1728.24
10.4695	1070	10.4695	961				188.799	74.4787	188.799	56.344	188.799	54.1439		296.15	2949.1	3187.26	3187.35	3188.97	3189.38	3202.98	3187.38		405.68	25007.6	25119.1	24956	25050.2	25014.9	24966		235.32	2006.06	2102.39	1701.11	1701.11	1701.18	1702.4	1703.47	2041.26	1729.59
10.4794	1035	10.4794	981				190.614	76.6275	190.614	56.3519	190.614	55.6526		296.1	3033.67	3187.11	3187.7	3189.34	3189.75	3203.49	3187.74		405.58	24813.5	25124	24955.9	25052.7	25016.9	24966.1		235.27	2164.01	2126.33	1699.98	1699.98	1700.06	1701.34	1702.58	2060.43	1731.05
10.4894	1112	10.4894	967				192.429	80.0454	192.429	52.0656	192.429	56.5547		296.05	3095	3187.08	3187.93	3189.58	3190	3203.87	3187.96		405.48	25067.9	25129.3	24956.1	25055.7	25019.3	24966.5		235.22	2165.56	2150.16	1698.75	1698.75	1698.85	1700.18	1701.61	2079.15	1732.63
10.4994	1104	10.4994	1019				194.243	77.4593	194.243	54.6109	194.243	54.3707		296	3146.65	3187.05	3188.07	3189.74	3190.16	3204.17	3188.1		405.38	25126.8	25134.5	24955.9	25058.4	25021.4	24966.5		235.17	2152.19	2173.63	1697.44	1697.44	1697.56	1698.95	1700.59	2097.12	1734.37
10.5094	1054	10.5094	996				196.06	74.4395	196.06	55.8629	196.06	57.4369		295.95	3128.32	3187.38	3188.13	3189.81	3190.24	3204.39	3188.16		405.28	25010.8	25139.8	24955.6	25061.1	25023.5	24966.5		235.12	2418.33	2196.44	1696.04	1696.04	1696.19	1697.64	1699.51	2114.02	1736.28
10.5194	1025	10.5194	1034				197.873	78.255	197.873	60.5272	197.873	58.3057		295.9	3281.31	3187.74	3188.22	3189.92	3190.34	3204.64	3188.25		405.18	24847.7	25145.6	24955.5	25064.1	25026	24966.6		235.07	2457.46	2218.32	1694.6	1694.6	1694.79	1696.28	1698.43	2129.55	1738.43
10.5294	1034	10.5294	1058				199.687	76.5125	199.687	59.2054	199.687	58.2945		295.85	3226.65	3187.96	3188.08	3189.79	3190.23	3204.67	3188.11		405.08	24829.2	25152	24955.7	25067.5	25028.9	24967		235.02	2263.09	2238.95	1693.1	1693.1	1693.33	1694.87	1697.31	2143.35	1740.82
10.5394	1059	10.5394	974				201.5	75.6231	201.5	57.8824	201.5	56.9685		295.8	3273.5	3188.1	3188.03	3189.75	3190.19	3204.78	3188.06		404.98	24993.2	25158.7	24955.9	25071.1	25032	24967.5		234.97	2364.73	2258.05	1691.53	1691.53	1691.81	1693.4	1696.17	2155.12	1743.47
10.5494	992	10.5494	1012				203.312	78.5714	203.312	55.2811	203.312	62.6348		295.75	3399.33	3188.16	3187.9	3189.64	3190.08	3204.83	3187.93		404.88	25117.7	25165.4	24955.9	25074.6	25034.9	24967.6		234.92	2345.42	2275.46	1689.94	1689.94	1690.28	1691.91	1695.06	2164.64	1746.45
10.5593	1036	10.5593	994				205.125	75.553	205.125	52.686	205.125	65.2404		295.7	3229.51	3188.25	3187.59	3189.34	3189.79	3204.69	3187.62		404.78	24974.1	25172.3	24955.6	25078	25037.9	24967.6		234.87	2287.5	2291	1688.29	1688.29	1688.72	1690.38	1693.93	2171.72	1749.77
10.5693	1085	10.5693	980				206.936	78.5071	206.936	56.4889	206.936	59.1222		295.65	3126.93	3188.11	3187.52	3189.3	3189.75	3204.81	3187.56		404.68	24904.4	25179.9	24955.6	25081.9	25041.2	24967.8		234.82	2394.32	2304.68	1686.59	1686.59	1687.11	1688.79	1692.81	2176.31	1753.44
10.5793	1069	10.5793	1037				208.75	77.637	208.75	58.1701	208.75	57.385		295.6	3067.81	3188.06	3187.61	3189.4	3189.86	3205.08	3187.65		404.58	25045.6	25187.9	24955.7	25086.1	25045	24968.2		234.77	2330.72	2316.74	1684.91	1684.91	1685.54	1687.23	1691.76	2178.59	1757.58
10.5893	1000	10.5893	957				210.561	76.3519	210.561	56.4561	210.561	57.8421		295.55	3281.31	3187.93	3187.79	3189.59	3190.06	3205.44	3187.82		404.48	25030.4	25196.2	24955.5	25090.2	25048.6	24968.3		234.72	2216.51	2327.52	1683.22	1683.22	1683.99	1685.66	1690.76	2178.87	1762.2
10.5993	1088	10.5993	946				212.372	81.8844	212.372	54.7496	212.372	60.0528		295.5	3396.72	3187.62	3187.65	3189.47	3189.95	3205.48	3187.69		404.38	25013.8	25204.9	24955.4	25094.5	25052.6	24968.5		234.67	2415.37	2337.62	1681.47	1681.47	1682.4	1684.05	1689.78	2177.69	1767.28
10.6093	1033	10.6093	1007				214.183	79.3294	214.183	51.7664	214.183	60.0822		295.45	3284.65	3187.56	3187.34	3189.18	3189.66	3205.36	3187.38		404.28	25120.8	25214.2	24955.3	25099.2	25056.9	24968.7		234.62	2413.1	2347.63	1679.71	1679.71	1680.84	1682.44	1688.87	2175.6	1772.93
10.6193	1082	10.6193	958				215.993	78.0443	215.993	52.6073	215.993	57.0492		295.4	3264.61	3187.65	3187.2	3189.05	3189.54	3205.41	3187.23		404.18	25098.8	25223.9	24955	25103.8	25061.3	24968.7		234.57	2311.96	2356.12	1677.9	1677.9	1679.27	1680.78	1688	2171.08	1779.14
10.6293	1060	10.6293	970				217.803	72.0699	217.803	53.4383	217.803	59.2386		295.35	3122.4	3187.82	3187.08	3188.95	3189.45	3205.49	3187.12		404.08	24966.2	25234.2	24954.8	25108.8	25066.1	24968.8		234.52	2482.59	2362.96	1676.08	1676.08	1677.74	1679.12	1687.21	2163.96	1786
10.6393	1039	10.6393	1026				219.612	77.5784	219.612	52.9882	219.612	57.934		295.3	3091.74	3187.69	3187.18	3189.07	3189.57	3205.78	3187.22		403.98	25103.4	25245.3	24954.7	25114.2	25071.5	24969.1		234.47	2510.39	2368.33	1674.25	1674.25	1676.25	1677.46	1686.51	2154.35	1793.57
10.6492	1056	10.6492	966				221.421	78.8377	221.421	59.7721	221.421	60.5593		295.25	3172.92	3187.38	3187.32	3189.23	3189.73	3206.13	3187.36		403.88	25128.5	25257	24954.5	25119.8	25077	24969.2		234.42	2390.08	2372.49	1672.42	1672.42	1674.83	1675.81	1685.94	2142.44	1801.91
10.6592	1052	10.6592	951				223.23	78.8368	223.23	57.2178	223.23	56.2315		295.2	3068.56	3187.23	3187.34	3189.27	3189.78	3206.35	3187.38		403.78	25135.3	25269.4	24954.2	25125.5	25083	24969.2		234.37	2572.12	2375.67	1670.55	1670.55	1673.44	1674.13	1685.44	2128.39	1811.04
10.6692	986	10.6692	926				225.038	72.8992	225.038	54.6805	225.038	56.7163		295.15	3247.3	3187.12	3187.52	3189.46	3189.98	3206.74	3187.55		403.68	25259.2	25282.6	24953.9	25131.6	25089.4	24969.3		234.32	2312.87	2378.19	1668.63	1668.63	1672.1	1672.42	1685.05	2112.45	1821.02
10.6792	1044	10.6792	959				226.846	76.3264	226.846	55.9803	226.846	60.702		295.1	3082.01	3187.22	3187.43	3189.39	3189.91	3206.86	3187.47		403.58	25354.3	25296.6	24953.4	25137.9	25096.3	24969.1		234.27	2426.6	2380.41	1666.69	1666.69	1670.83	1670.68	1684.78	2094.9	1831.93
10.6892	1037	10.6892	1028				228.654	77.2018	228.654	60.2601	228.654	59.4549		295.05	2921.94	3187.36	3187.59	3189.56	3190.1	3207.23	3187.62		403.48	25368.5	25311.5	24952.7	25144.4	25103.6	24968.8		234.22	2284.41	2382.65	1664.68	1664.68	1669.62	1668.9	1684.62	2075.99	1843.8
10.6992	1118	10.6992	944				230.461	74.6636	230.461	56.0182	230.461	59.0624		295	3145.82	3187.38	3187.98	3189.98	3190.51	3207.84	3188.02		403.38	25247	25327.5	24952	25151.3	25111.7	24968.5		234.17	2411.04	2385.35	1662.69	1662.69	1668.58	1667.15	1684.68	2056.08	1856.77
10.7092	1099	10.7092	977				232.271	76.3749	232.271	62.4124	232.271	54.6937		294.95	3228.57	3187.55	3188.04	3190.06	3190.6	3208.12	3188.08		403.28	25151.6	25345.1	24951.5	25158.8	25120.8	24968.5		234.12	2610.43	2388.81	1660.68	1660.68	1667.68	1665.39	1684.93	2035.41	1870.89
10.7192	1085	10.7192	998				234.077	77.2319	234.077	54.3236	234.077	58.178		294.9	3348.09	3187.47	3187.98	3190.02	3190.57	3208.29	3188.02		403.18	25227.3	25364.2	24951.2	25167	25131	24968.5		234.07	2539.6	2393.34	1658.65	1658.65	1666.96	1663.63	1685.4	2014.23	1886.21
10.7292	1071	10.7292	933				235.883	78.5198	235.883	56.0351	235.883	58.6128		294.85	3215.1	3187.62	3187.74	3189.8	3190.36	3208.28	3187.78		403.08	25239.6	25384.9	24950.7	25175.6	25142.2	24968.5		234.02	2591.44	2399.27	1656.63	1656.63	1666.46	1661.89	1686.14	1992.82	1902.81
10.7391	1023	10.7391	992				237.689	77.2634	237.689	56.0551	237.689	54.6939		294.8	3111.64	3188.02	3187.7	3189.78	3190.35	3208.47	3187.74		402.98	25297.1	25407.4	24950.2	25184.7	25154.5	24968.5		233.97	2364.95	2406.83	1654.56	1654.56	1666.19	1660.12	1687.15	1971.33	1920.7
10.7491	1049	10.7491	938				239.495	80.7105	239.495	59.075	239.495	56.9063		294.75	3256.85	3188.08	3187.82	3189.91	3190.49	3208.82	3187.86		402.88	25350.1	25431.8	24949.6	25194.4	25168.2	24968.4		233.92	2561.18	2416.23	1652.48	1652.48	1666.2	1658.35	1688.47	1949.98	1939.93
10.7591	999	10.7591	943				241.3	79.4776	241.3	57.8413	241.3	59.5702		294.7	3378.18	3188.02	3187.72	3189.83	3190.41	3208.96	3187.75		402.78	25427.9	25458.5	24948.9	25204.6	25183.4	24968.2		233.87	2494.92	2427.64	1650.34	1650.34	1666.5	1656.55	1690.14	1928.9	1960.49
10.7691	1049	10.7691	935				243.105	77.811	243.105	56.1737	243.105	63.9841		294.65	3241.38	3187.78	3187.43	3189.57	3190.16	3208.92	3187.47		402.68	25721	25487.5	24948.1	25215.5	25200.3	24968		233.82	2511.67	2441.22	1648.19	1648.19	1667.19	1654.76	1692.23	1908.27	1982.42
10.7791	1065	10.7791	944				244.91	74.4117	244.91	60.0363	244.91	65.7468		294.6	3133.41	3187.74	3187.35	3189.51	3190.11	3209.09	3187.39		402.58	25746.1	25519	24946.8	25226.7	25218.7	24967.2		233.77	2467.63	2457.02	1646.01	1646.01	1668.3	1652.95	1694.82	1888.18	2005.64
10.7891	1033	10.7891	985				246.714	79.0971	246.714	56.1734	246.714	64.8375		294.55	3094.38	3187.86	3187.43	3189.61	3190.22	3209.43	3187.47		402.48	25778.4	25553.6	24945.5	25238.7	25239.4	24966.4		233.72	2529.81	2475.08	1643.81	1643.81	1669.91	1651.15	1697.97	1868.73	2030.1
10.7991	998	10.7991	950				248.518	81.1859	248.518	57.4053	248.518	63.4522		294.5	3146.73	3187.75	3187.57	3189.77	3190.39	3209.82	3187.61		402.38	25824.1	25591.7	24944.1	25251.7	25262.5	24965.6		233.67	2493.37	2495.39	1641.59	1641.59	1672.12	1649.36	1701.82	1850	2055.66
10.809	1001	10.809	1001				250.321	76.8626	250.321	52.2267	250.321	61.6168		294.45	3390.42	3187.47	3187.63	3189.85	3190.48	3210.15	3187.67		402.28	25723	25633.7	24942.6	25265.7	25288.4	24964.7		233.62	2450.23	2517.83	1639.34	1639.34	1674.96	1647.55	1706.46	1832	2082.1
10.819	1035	10.819	863				252.122	73.8357	252.122	58.9964	252.122	62.4178		294.4	3356.49	3187.39	3187.33	3189.58	3190.21	3210.11	3187.37		402.18	25727.4	25680.3	24941.2	25281.1	25317.7	24964.1		233.57	2728.69	2542.33	1637.09	1637.09	1678.59	1645.78	1712.07	1814.81	2109.21
10.829	1043	10.829	1004				253.925	77.2194	253.925	53.4312	253.925	62.372		294.35	3101.91	3187.47	3187.08	3189.35	3189.99	3210.14	3187.12		402.08	25847.7	25731.8	24939.9	25297.9	25350.3	24963.4		233.52	2635.64	2568.66	1634.8	1634.8	1683.04	1643.98	1718.8	1798.39	2136.56
10.839	1028	10.839	931				255.727	78.485	255.727	59.3773	255.727	60.161		294.3	3252.21	3187.61	3187.21	3189.5	3190.15	3210.54	3187.25		401.98	25879.1	25788.3	24938.4	25316.1	25386.5	24962.6		233.47	2596.16	2596.58	1632.42	1632.42	1688.43	1642.14	1726.83	1782.72	2163.7
10.849	1051	10.849	990				257.529	74.6362	257.529	55.0988	257.529	56.1981		294.25	3346.19	3187.67	3187.11	3189.43	3190.09	3210.72	3187.15		401.88	26049.9	25850.7	24936.8	25335.9	25426.6	24961.7		233.42	2537.04	2625.87	1629.98	1629.98	1694.87	1640.25	1736.43	1767.8	2190.07
10.859	1003	10.859	970				259.331	79.2779	259.331	56.3325	259.331	55.3489		294.2	3308.18	3187.37	3186.87	3189.21	3189.89	3210.78	3186.92		401.78	26146.7	25919.1	24934.9	25357.5	25470.8	24960.6		233.37	2517.19	2656.23	1627.44	1627.44	1702.52	1638.32	1747.89	1753.6	2215.01
10.869	1003	10.869	941				261.132	79.2206	261.132	54.1476	261.132	58.6713		294.15	3283.42	3187.12	3186.7	3189.06	3189.74	3210.89	3186.74		401.68	25874.7	25994.3	24932.9	25381.2	25519.4	24959.4		233.32	2705.48	2687.35	1624.82	1624.82	1711.51	1636.33	1761.58	1740.09	2237.72
10.879	1035	10.879	908				262.933	78.3158	262.933	60.0323	262.933	55.1106		294.1	3376.28	3187.25	3186.55	3188.94	3189.63	3211.04	3186.59		401.58	26113.2	26077.3	24931.3	25408	25573.2	24958.6		233.27	2865.55	2718.9	1622.1	1622.1	1722.05	1634.28	1777.88	1727.25	2257.28
10.889	1022	10.889	914				264.734	79.9763	264.734	57.8693	264.734	54.1856		294.05	3210.51	3187.15	3186.27	3188.68	3189.39	3211.07	3186.31		401.48	26368.7	26167.7	24929.3	25437.3	25631.5	24957.5		233.22	2780.05	2750.62	1619.36	1619.36	1734.4	1632.25	1797.33	1715.12	2272.74
10.8989	1039	10.8989	918				266.534	75.7215	266.534	57.0039	266.534	58.5018		294	3178.87	3186.92	3186.23	3188.67	3189.39	3211.34	3186.28		401.38	26307	26266.2	24926.8	25469.6	25694.3	24956		233.17	2925.12	2782.31	1616.56	1616.56	1748.75	1630.21	1820.38	1703.63	2283.06
10.9089	1036	10.9089	934				268.334	76.5653	268.334	60.3888	268.334	57.2265		293.95	3329.28	3186.74	3186.24	3188.71	3189.43	3211.66	3186.29		401.28	26494.7	26373.4	24924.5	25505.8	25762	24954.6		233.12	2911.75	2814.35	1613.67	1613.67	1765.31	1628.11	1847.52	1692.71	2287.52
10.9189	948	10.9189	967				270.134	75.2823	270.134	57.4059	270.134	60.8758		293.9	3046.31	3186.59	3186.03	3188.52	3189.26	3211.77	3186.08		401.18	26715.4	26489.3	24921.8	25546.2	25833.8	24953		233.07	2886.17	2848.79	1610.65	1610.65	1784.33	1625.94	1879.22	1682.29	2286.61
10.9289	985	10.9289	897				271.933	74.4105	271.933	54.8339	271.933	59.2933		293.85	3019.61	3186.31	3186.24	3188.76	3189.5	3212.31	3186.29		401.08	26692.1	26613.9	24918.8	25591.2	25909.2	24951		233.02	2794.26	2886.9	1607.47	1607.47	1806.08	1623.65	1915.95	1672.31	2282.15
10.9389	971	10.9389	980				273.732	77.3443	273.732	56.9156	273.732	56.4017		293.8	3186.39	3186.28	3186.49	3189.03	3189.79	3212.89	3186.53		400.98	26665.5	26747.2	24915.8	25641.9	25987.7	24949.2		232.97	2870.91	2928.3	1604.16	1604.16	1830.92	1621.3	1958.17	1662.76	2272.56
10.9489	1021	10.9489	931				275.529	76.8953	275.529	52.6531	275.529	56.9918		293.75	3230.09	3186.29	3186.49	3189.06	3189.83	3213.22	3186.53		400.88	26886.2	26888.8	24912.9	25699.2	26068	24947.4		232.92	3045.4	2974.06	1600.77	1600.77	1859.27	1618.92	2006.25	1653.64	2257.95
10.9589	1039	10.9589	945				277.327	75.6173	277.327	56.451	277.327	59.7708		293.7	3198.61	3186.08	3186.42	3189.02	3189.8	3213.51	3186.47		400.78	27108.7	27037.3	24909.5	25763.2	26147.8	24945.3		232.87	3136.43	3025.25	1597.25	1597.25	1891.49	1616.47	2060.29	1644.89	2238.7
10.9689	991	10.9689	923				279.125	73.9351	279.125	55.6138	279.125	57.8022		293.65	3104.82	3186.29	3186.41	3189.03	3189.82	3213.84	3186.45		400.68	27239.5	27191	24905.8	25834.9	26224.7	24942.9		232.82	3255.62	3083	1593.61	1593.61	1928.01	1613.96	2120.25	1636.47	2215.39
10.9788	1012	10.9788	889				280.922	76.0779	280.922	60.7215	280.922	58.889		293.6	3072.78	3186.53	3186.53	3189.18	3189.99	3214.32	3186.57		400.58	27258.6	27348.2	24901.8	25915.4	26296.2	24940.4		232.77	3273.23	3148.35	1589.81	1589.81	1969.29	1611.37	2185.74	1628.32	2188.65
10.9888	1005	10.9888	886				282.719	77.3843	282.719	59.912	282.719	69.5435		293.55	3189.28	3186.53	3186.69	3189.38	3190.2	3214.86	3186.74		400.48	27421.8	27506.8	24897.9	26005.6	26359	24937.9		232.72	3260.4	3222.17	1585.83	1585.83	2015.83	1608.67	2256.08	1620.38	2159.17
10.9988	965	10.9988	989				284.516	78.6936	284.516	54.4378	284.516	70.2164		293.5	3021.1	3186.47	3186.69	3189.41	3190.24	3215.23	3186.74		400.38	27499.2	27663.9	24893.6	26106.3	26409.6	24935.2		232.67	3347.82	3305.16	1581.68	1581.68	2068.23	1605.88	2330.25	1612.64	2127.67
11.0088	1023	11.0088	885				286.313	76.6027	286.313	57.8603	286.313	73.9244		293.45	3128.56	3186.45	3186.94	3189.68	3190.53	3215.85	3186.99		400.28	27600.4	27817.5	24889.2	26218.5	26444.9	24932.4		232.62	3492.78	3397.63	1577.35	1577.35	2127.07	1602.98	2406.8	1605.04	2094.78
11.0188	1022	11.0188	972				288.107	77.4705	288.107	57.0294	288.107	71.9637		293.4	3240.87	3186.57	3187.02	3189.8	3190.66	3216.33	3187.07		400.18	27857.3	27965.7	24884.6	26343.1	26462.3	24929.6		232.57	3629.48	3499.63	1572.87	1572.88	2193.08	1600.03	2484.04	1597.61	2061.17
11.0288	961	11.0288	946				289.902	78.7554	289.902	60.0108	289.902	80.4338		293.35	3191.33	3186.74	3186.94	3189.75	3190.62	3216.64	3186.99		400.08	28074.9	28107.6	24879.6	26480.4	26460	24926.4		232.52	3749.02	3610.65	1568.16	1568.16	2266.89	1596.94	2559.75	1590.23	2027.25
11.0388	1052	11.0388	923				291.698	72.4036	291.698	57.4805	291.698	79.3434		293.3	3029.29	3186.74	3186.94	3189.78	3190.66	3217.04	3186.99		399.98	28309.3	28243.5	24874.2	26631.1	26437.9	24923		232.47	3524.02	3729.94	1563.24	1563.24	2349.31	1593.73	2631.7	1582.9	1993.47
11.0488	964	11.0488	903				293.493	74.1393	293.493	52.4199	293.493	80.0267		293.25	3149.53	3186.99	3187.17	3190.04	3190.94	3217.69	3187.22		399.88	28337.6	28375.2	24868.4	26795.6	26397.1	24919.2		232.42	3765.56	3856.4	1558.14	1558.14	2441.2	1590.45	2697.56	1575.63	1960.2
11.0588	996	11.0588	973				295.288	74.2096	295.288	55.8954	295.288	81.2037		293.2	3178.82	3187.07	3187.22	3190.13	3191.05	3218.17	3187.28		399.78	28571.3	28505.2	24862.5	26974.3	26340.3	24915.6		232.37	3676.14	3988.56	1552.76	1552.76	2543.35	1587	2755	1568.29	1927.62
11.0687	1026	11.0687	921				297.08	75.1583	297.08	57.2785	297.08	75.8702		293.15	3325.76	3186.99	3187.24	3190.18	3191.11	3218.61	3187.29		399.68	28760.7	28635.9	24856.2	27166.5	26270.2	24911.7		232.32	4258.98	4124.98	1547.11	1547.11	2656.71	1583.41	2802.16	1560.89	1895.9
11.0787	973	11.0787	946				298.874	77.8158	298.874	56.5268	298.874	70.9495		293.1	3172.98	3186.99	3187.03	3190.01	3190.95	3218.84	3187.09		399.58	28995	28769.8	24849.6	27371.3	26190.2	24907.7		232.27	4215.05	4264.24	1541.15	1541.16	2782.22	1579.62	2837.7	1553.36	1865.13
11.0887	988	11.0887	892				300.668	74.0269	300.668	50.1722	300.668	74.2871		293.05	3136.48	3187.22	3187.05	3190.06	3191.02	3219.31	3187.11		399.48	29125.6	28908.4	24842.6	27586.6	26103.7	24903.4		232.22	4100.89	4405.27	1534.83	1534.83	2920.82	1575.6	2861.11	1545.62	1835.34
11.0987	1011	11.0987	942				302.461	74.0473	302.461	57.0355	302.461	70.9966		293	3199.6	3187.28	3187.13	3190.17	3191.15	3219.85	3187.18		399.38	29015	29051.8	24835.4	27809.8	26013.7	24899		232.17	4560.57	4547.58	1528.15	1528.15	3073.55	1571.37	2872.94	1537.68	1806.55
11.1087	995	11.1087	974				304.254	75.7593	304.254	60.4565	304.254	72.4993		292.95	3210.51	3187.29	3187.11	3190.19	3191.18	3220.3	3187.16		399.28	29261.6	29198.9	24828.3	28037.2	25923.2	24895.1		232.12	4598.05	4691.51	1521.06	1521.07	3241.35	1566.88	2874.89	1529.47	1778.73
11.1187	987	11.1187	902				306.045	78.3224	306.045	53.1765	306.045	64.7865		292.9	3280.17	3187.09	3187.07	3190.19	3191.2	3220.74	3187.13		399.18	29446.2	29345.2	24820.8	28262.2	25833.6	24891		232.07	4957.9	4838.45	1513.56	1513.57	3425.18	1562.13	2869.92	1520.96	1751.84
11.1287	959	11.1287	860				307.837	77.4726	307.837	53.1797	307.837	63.6638		292.85	3193.14	3187.11	3186.94	3190.09	3191.12	3221.09	3186.99		399.08	29380	29484.8	24813	28477.6	25746.4	24886.8		232.02	5336.67	4991	1505.56	1505.57	3625.8	1557.05	2859.49	1512.07	1725.76
11.1387	977	11.1387	949				309.629	76.6355	309.629	55.3361	309.629	60.3636		292.8	3359.21	3187.18	3186.93	3190.12	3191.16	3221.58	3186.99		398.98	29621.3	29610.1	24805.3	28674.6	25663	24883		231.97	5437.56	5153.28	1497.16	1497.17	3844	1551.75	2832.58	1502.88	1700.53
11.1487	969	11.1487	913				311.42	71.9513	311.42	57.9305	311.42	60.1405		292.75	3229.59	3187.16	3186.67	3189.9	3190.97	3221.83	3186.73		398.88	29857.5	29711.4	24797.1	28842.9	25583.6	24879.2		231.92	5429.45	5330.61	1488.3	1488.31	4080.13	1546.18	2787.94	1493.31	1676.03
11.1586	965	11.1586	890				313.21	71.5438	313.21	57.0964	313.21	60.3494		292.7	3108.9	3187.13	3186.61	3189.88	3190.96	3222.29	3186.67		398.78	29778.7	29778.9	24788.6	28972.3	25508.4	24875.3		231.87	5709.22	5523.83	1478.91	1478.92	4334.18	1540.28	2726.98	1483.3	1652.14
11.1686	979	11.1686	899				315	74.123	315	55.8183	315	60.5419		292.65	3176.98	3186.99	3186.72	3190.03	3191.14	3222.94	3186.78		398.68	29719.3	29804.5	24780.1	29054.5	25438.3	24871.9		231.82	6034.95	5721.49	1469.09	1469.11	4605.78	1534.16	2651.89	1472.93	1628.88
11.1786	935	11.1786	885				316.791	72.3981	316.791	53.6611	316.791	55.0017		292.6	3179.7	3186.99	3186.74	3190.09	3191.21	3223.5	3186.8		398.58	29584.6	29781.7	24771.8	29082.9	25373.2	24869.2		231.77	6134.67	5924.44	1458.77	1458.78	4893.67	1527.77	2565.1	1462.11	1606.1
11.1886	922	11.1886	913				318.579	75.3631	318.579	58.7608	318.579	54.2679		292.55	3124.37	3186.73	3186.75	3190.14	3191.28	3224.07	3186.81		398.48	29507.5	29708.1	24763.6	29054.9	25313.2	24867.2		231.72	6375.51	6134.6	1447.96	1447.98	5195.82	1521.13	2469.44	1450.88	1583.78
11.1986	1027	11.1986	843				320.369	74.8826	320.369	59.9811	320.369	59.6519		292.5	3374.07	3186.67	3186.84	3190.28	3191.44	3224.73	3186.9		398.38	29625.2	29584.7	24755.6	28972.1	25257.8	24866		231.67	6596.03	6353.56	1436.71	1436.73	5509.03	1514.31	2367.83	1439.25	1561.88
11.2086	972	11.2086	877				322.159	76.9538	322.159	56.9128	322.159	59.3184		292.45	3450.13	3186.78	3186.56	3190.04	3191.22	3225.03	3186.62		398.28	29686.9	29416.6	24747.4	28839.3	25206.7	24865.3		231.62	6540.4	6582.07	1425	1425.03	5828.73	1507.3	2263.11	1427.21	1540.33
11.2186	980	11.2186	902				323.948	76.8823	323.948	50.4349	323.948	54.1711		292.4	3320.21	3186.8	3186.17	3189.7	3190.9	3225.24	3186.24		398.18	29431	29211.9	24739	28665.1	25159.5	24865.4		231.57	6981.22	6819.34	1412.79	1412.83	6148.7	1500.07	2157.84	1414.71	1519.03
11.2286	931	11.2286	899				325.734	75.9613	325.734	50.3667	325.734	58.6463		292.35	3181.51	3186.81	3185.97	3189.54	3190.77	3225.65	3186.04		398.08	28808.7	28981.1	24731.1	28459.8	25116.6	24866.9		231.52	7191.14	7062.6	1400.08	1400.12	6461.1	1492.66	2054.33	1401.74	1497.92
11.2386	986	11.2386	909				327.523	73.7714	327.523	53.2825	327.523	57.0118		292.3	3458.58	3186.9	3185.98	3189.59	3190.84	3226.28	3186.05		397.98	28397	28734.6	24724.2	28234.3	25078.2	24870.5		231.47	7412.67	7306.38	1386.88	1386.93	6756.45	1485.07	1954.52	1388.32	1476.96
11.2485	941	11.2485	870				329.311	72.0158	329.311	54.0709	329.311	60.178		292.25	3230.81	3186.62	3185.58	3189.24	3190.51	3226.51	3185.64		397.88	28436.6	28481.4	24718	27997.6	25043.8	24876		231.42	7527.65	7542.25	1373.25	1373.31	7024	1477.41	1859.92	1374.49	1456.17
11.2585	947	11.2585	882				331.097	74.0852	331.097	54.0083	331.097	55.5043		292.2	3293.21	3186.24	3185.51	3189.22	3190.51	3227.1	3185.57		397.78	28171.3	28228.4	24711.7	27756.7	25012.2	24882.9		231.37	7777	7758.72	1359.23	1359.29	7252.39	1469.71	1771.64	1360.29	1435.53
11.2685	905	11.2685	932				332.884	71.0555	332.884	57.3324	332.884	57.7613		292.15	3203.39	3186.04	3185.35	3189.11	3190.43	3227.61	3185.42		397.68	27782.3	27982.4	24705.8	27518.7	24983.6	24891.8		231.32	8023.61	7941.96	1344.83	1344.91	7431.02	1462.04	1690.32	1345.75	1415.03
11.2785	913	11.2785	912				334.671	73.1071	334.671	49.2038	334.671	57.2985		292.1	3294.38	3186.05	3185.32	3189.13	3190.48	3228.27	3185.39		397.58	27715.7	27748.3	24700.6	27288.3	24958.1	24903.2		231.27	8290.65	8077.54	1330.1	1330.2	7552.18	1454.45	1616.27	1330.89	1394.67
11.2885	904	11.2885	913				336.456	72.6078	336.456	50.3933	336.456	55.0727		292.05	3286.62	3185.64	3185.16	3189.02	3190.39	3228.81	3185.23		397.48	27784.4	27528.7	24695.5	27068.3	24934.8	24916.7		231.22	8115.99	8153.53	1315.21	1315.33	7614.36	1447.14	1549.61	1315.89	1374.58
11.2985	928	11.2985	925				338.242	74.6395	338.242	49.8867	338.242	58.0853		292	3388.26	3185.57	3185.01	3188.92	3190.32	3229.38	3185.08		397.38	27517.7	27325.4	24690.3	26860.6	24913.2	24932.2		231.17	8167.08	8164.83	1300.22	1300.36	7626.42	1440.2	1490.12	1300.81	1354.8
11.3085	989	11.3085	906				340.028	72.0318	340.028	51.4928	340.028	60.2069		291.95	3094.22	3185.42	3184.71	3188.67	3190.1	3229.81	3184.78		397.28	27192.5	27140.2	24685.5	26667	24893.7	24950.7		231.12	8234.76	8119.62	1285.23	1285.39	7608.88	1433.77	1437.42	1285.73	1335.38
11.3185	975	11.3185	899				341.812	70.7054	341.812	52.6852	341.812	64.4939		291.9	3285.66	3185.39	3184.84	3188.86	3190.31	3230.7	3184.91		397.18	27123.1	26973.9	24681.3	26488.1	24876.2	24972.2		231.07	8047.99	8044.31	1270.33	1270.52	7541.72	1427.95	1390.99	1270.75	1316.4
11.3285	998	11.3285	876				343.597	74.8657	343.597	53.4729	343.597	65.3459		291.85	3201.28	3185.23	3184.7	3188.76	3190.25	3231.33	3184.77		397.08	27111.3	26826.1	24677.2	26323.5	24860.1	24996.7		231.02	7622.33	7918.79	1255.65	1255.87	7417.93	1422.93	1350.3	1256.01	1297.95
11.3384	994	11.3384	872				345.382	69.7936	345.382	47.1359	345.382	64.931		291.8	3485.63	3185.08	3184.67	3188.79	3190.31	3232.1	3184.74		396.98	26938.5	26696.3	24673.1	26173	24845.2	25024.2		230.97	7510.36	7729.45	1241.2	1241.48	7242.11	1418.76	1314.69	1241.51	1280.04
11.3484	932	11.3484	926				347.165	70.6251	347.165	53.4277	347.165	68.8468		291.75	3520.93	3184.78	3184.22	3188.4	3189.95	3232.47	3184.3		396.88	26727.7	26584.4	24669.2	26036.2	24831.5	25055.2		230.92	7276.06	7483.53	1227.18	1227.5	7020.89	1415.65	1283.64	1227.44	1262.82
11.3584	890	11.3584	903				348.949	71.0452	348.949	53.8453	348.949	65.453		291.7	3412.14	3184.91	3183.73	3187.96	3189.54	3232.8	3183.8		396.78	26651.6	26489.6	24665.8	25912.4	24819	25089.7		230.87	6946.01	7191.1	1213.64	1214.03	6762.1	1413.73	1256.57	1213.87	1246.33
11.3684	912	11.3684	880				350.731	72.7236	350.731	50.8984	350.731	63.7792		291.65	3251.51	3184.77	3183.39	3187.68	3189.29	3233.32	3183.46		396.68	26434.2	26410.9	24662.4	25800.6	24807.5	25127.6		230.82	6561.37	6864.02	1200.67	1201.13	6474.19	1413.11	1232.98	1200.86	1230.64
11.3784	936	11.3784	877				352.515	71.0276	352.515	50.0393	352.515	62.5194		291.6	3154.78	3184.74	3183.29	3187.64	3189.28	3234.1	3183.36		396.58	26404.6	26347.4	24659.4	25700.3	24796.9	25169		230.77	6685.02	6514.58	1188.31	1188.86	6165.67	1413.89	1212.39	1188.47	1215.78
11.3884	928	11.3884	883				354.298	75.6133	354.298	47.4839	354.298	59.0868		291.55	3589.86	3184.3	3183.33	3187.75	3189.42	3235.05	3183.41		396.48	26262.9	26297.7	24656.4	25610.1	24787	25213.4		230.72	6114.95	6154.49	1176.57	1177.22	5844.58	1416.14	1194.33	1176.71	1201.73
11.3984	939	11.3984	883				356.079	70.951	356.079	50.7917	356.079	54.3545		291.5	3715.38	3183.8	3182.73	3187.21	3188.92	3235.37	3182.8		396.38	26238.6	26260.4	24653.7	25529.3	24777.9	25260.6		230.67	5588.05	5794.08	1165.45	1166.22	5518.13	1419.91	1178.42	1165.56	1188.49
11.4084	980	11.4084	899				357.862	66.2963	357.862	49.9018	357.862	54.7839		291.45	3448.77	3183.46	3181.94	3186.48	3188.23	3235.53	3182.01		396.28	26316.8	26233.8	24651	25456.9	24769.3	25309.7		230.62	5284.86	5442.02	1154.97	1155.9	5192.59	1425.31	1164.35	1155.07	1176.06
11.4183	908	11.4183	873				359.642	74.2216	359.642	49.8638	359.642	59.1116		291.4	3349.95	3183.36	3181.54	3186.15	3187.94	3236.11	3181.62		396.18	26126.4	26216	24648.2	25391.8	24761	25359.6		230.57	5114.29	5105.03	1145.19	1146.29	4873.11	1432.43	1151.9	1145.27	1164.48
11.4283	922	11.4283	933				361.424	72.9532	361.424	46.9185	361.424	58.4267		291.35	3330.56	3183.41	3181.29	3185.97	3187.8	3236.87	3181.37		396.08	26136.2	26205	24645.7	25333.7	24753.4	25409.3		230.52	4893.9	4788.03	1136.12	1137.43	4563.76	1441.39	1140.88	1136.19	1153.75
11.4383	935	11.4383	895				363.203	72.5471	363.203	49.859	363.203	56.9125		291.3	3354.09	3182.8	3181.07	3185.82	3187.68	3237.68	3181.15		395.98	26224.6	26198.1	24643.2	25281.5	24746.1	25456.9		230.47	4502.79	4494.22	1127.66	1129.22	4267.46	1452.16	1131	1127.72	1143.78
11.4483	941	11.4483	864				364.984	70.9035	364.984	53.2417	364.984	56.2787		291.25	3403.41	3182.01	3180.81	3185.63	3187.54	3238.48	3180.9		395.88	26112.8	26192.3	24640.5	25234.4	24739	25500.1		230.42	4215.55	4225.57	1119.85	1121.71	3986.37	1464.87	1122.17	1119.9	1134.57
11.4583	937	11.4583	857				366.763	72.2033	366.763	50.3508	366.763	59.0941		291.2	3166.65	3181.62	3180.49	3185.37	3187.32	3239.24	3180.57		395.78	25994.3	26185.1	24638	25192	24732.3	25536.9		230.37	3803.97	3982.86	1112.56	1114.78	3721.72	1479.49	1114.16	1112.6	1126
11.4683	951	11.4683	917				368.544	73.0867	368.544	49.9743	368.544	55.463		291.15	3499.99	3181.37	3180.51	3185.47	3187.46	3240.38	3180.59		395.68	26060.6	26173.4	24635.8	25153.9	24726.1	25565		230.32	3382.69	3766.16	1105.76	1108.39	3474.22	1496.09	1106.85	1105.79	1118.02
11.4783	933	11.4783	854				370.322	72.2849	370.322	54.2114	370.322	54.4605		291.1	3581.94	3181.15	3180.03	3185.07	3187.1	3241.06	3180.12		395.58	26192	26154.5	24633.3	25119.2	24720	25582		230.27	3456.64	3574.98	1099.43	1102.57	3244.09	1514.78	1100.17	1099.46	1110.61
11.4883	912	11.4883	858				372.102	71.4721	372.102	54.2401	372.102	58.0651		291.05	3451.73	3180.9	3179.44	3184.55	3186.63	3241.65	3179.52		395.48	26135.8	26126.3	24630.7	25087.3	24713.9	25586.5		230.22	3451.01	3408.45	1093.54	1097.28	3031.15	1535.64	1094.03	1093.56	1103.72
11.4983	959	11.4983	843				373.881	68.9672	373.881	52.9966	373.881	60.8597		291	3389.78	3180.57	3179.03	3184.22	3186.35	3242.47	3179.12		395.38	25894.7	26088.2	24628.2	25058.3	24708.1	25578.2		230.17	3484.11	3265.45	1088.04	1092.5	2834.95	1558.79	1088.37	1088.06	1097.32
11.5082	938	11.5082	861				375.658	73.6051	375.658	54.6898	375.658	58.4753		290.95	3298.87	3180.59	3178.72	3183.99	3186.17	3243.41	3178.81		395.28	25934.6	26040.7	24626	25032	24702.9	25557.8		230.12	3142.96	3144.69	1082.88	1088.19	2654.79	1584.3	1083.1	1082.9	1091.33
11.5182	941	11.5182	915				377.437	71.5136	377.437	54.2798	377.437	54.7959		290.9	3604.43	3180.12	3178.54	3183.9	3186.13	3244.53	3178.63		395.18	25943.2	25984.2	24623.8	25007.8	24697.8	25526.2		230.07	2890.41	3044.86	1078	1084.33	2489.84	1612.27	1078.13	1078.01	1085.67
11.5282	941	11.5282	880				379.214	73.2119	379.214	50.9279	379.214	56.7247		290.85	3475.92	3179.52	3177.91	3183.35	3185.63	3245.23	3178		395.08	25919.7	25920.5	24621.6	24985.3	24692.8	25485.5		230.02	2947.18	2964.59	1073.27	1080.82	2339.15	1642.77	1073.35	1073.28	1080.25
11.5382	950	11.5382	857				380.992	69.8647	380.992	50.9468	380.992	60.3867		290.8	3370.65	3179.12	3177.47	3182.99	3185.33	3246.16	3177.56		394.98	26048	25851.9	24619.4	24964.6	24688	25438.1		229.97	2863.31	2902.62	1068.66	1077.68	2201.79	1675.96	1068.72	1068.67	1075
11.5482	926	11.5482	841				382.767	74.5216	382.767	54.34	382.767	54.304		290.75	3391.6	3178.81	3177.18	3182.8	3185.19	3247.29	3177.28		394.88	25903.3	25780.1	24617	24945	24683.1	25385.9		229.92	2816.11	2857.79	1064.17	1074.96	2076.84	1712.02	1064.2	1064.17	1069.92
11.5582	903	11.5582	826				384.543	71.1801	384.543	47.6266	384.543	62.1206		290.7	3443.11	3178.63	3176.86	3182.57	3185.02	3248.43	3176.96		394.78	25853.9	25707.6	24614.8	24927	24678.6	25331.6		229.87	2846.1	2829.02	1059.79	1072.72	1963.4	1751.16	1059.81	1059.8	1065.01
11.5682	878	11.5682	868				386.32	77.9602	386.32	51.4523	386.32	61.0513		290.65	3460.72	3178	3176.47	3182.27	3184.78	3249.53	3176.57		394.68	25770.7	25635.9	24612.7	24910.2	24674.3	25276.8		229.82	2973.08	2815.31	1055.53	1071.05	1860.58	1793.61	1055.54	1055.53	1060.26
11.5782	905	11.5782	804				388.095	69.1378	388.095	48.5343	388.095	60.417		290.6	3599.01	3177.56	3176.05	3181.94	3184.51	3250.66	3176.15		394.58	25562.2	25566.2	24610.7	24894.5	24670.2	25222.9		229.77	2729.73	2815.63	1051.3	1070	1767.47	1839.5	1051.31	1051.31	1055.59
11.5881	880	11.5881	907				389.871	66.637	389.871	54.0584	389.871	66.2736		290.55	3375.72	3177.28	3175.42	3181.41	3184.05	3251.63	3175.52		394.48	25608.6	25499.7	24609.1	24880.2	24666.6	25171.2		229.72	2860.85	2829.06	1047.06	1069.69	1683.21	1888.99	1047.07	1047.07	1050.94
11.5981	889	11.5981	888				391.645	72.1534	391.645	53.662	391.645	60.8631		290.5	3351.77	3176.96	3175.12	3181.21	3183.91	3252.99	3175.23		394.38	25674.5	25436.6	24607.4	24866.6	24663	25121.8		229.67	2824.41	2854.72	1042.77	1070.29	1607	1942.22	1042.78	1042.78	1046.29
11.6081	908	11.6081	844				393.421	70.8911	393.421	48.5939	393.421	57.1581		290.45	3307.96	3176.57	3174.86	3181.05	3183.82	3254.43	3174.97		394.28	25668.8	25377.1	24605.6	24853.6	24659.4	25075.3		229.62	2901.88	2891.74	1038.41	1072.06	1538.1	1999.28	1038.41	1038.41	1041.58
11.6181	907	11.6181	856				395.194	71.7158	395.194	52.3726	395.194	59.4867		290.4	3265.44	3176.15	3174.67	3180.96	3183.8	3255.99	3174.77		394.18	25621.9	25321.5	24603.8	24841.4	24655.9	25031.9		229.57	2910.9	2939.27	1033.91	1075.36	1475.79	2060.17	1033.91	1033.92	1036.78
11.6281	935	11.6281	862				396.969	72.5129	396.969	54.0067	396.969	57.0235		290.35	3350.94	3175.52	3174.53	3180.93	3183.85	3257.67	3174.64		394.08	25377	25270	24602.1	24829.8	24652.5	24991.9		229.52	2908.74	2996.48	1029.3	1080.75	1419.47	2124.79	1029.3	1029.3	1031.89
11.6381	901	11.6381	794				398.742	70.7569	398.742	49.7117	398.742	55.754		290.3	3390.85	3175.23	3174.27	3180.78	3183.77	3259.28	3174.38		393.98	25081.1	25222.8	24600.8	24819.3	24649.7	24955.5		229.47	3137.17	3062.48	1024.56	1088.94	1368.56	2192.85	1024.56	1024.56	1026.89
11.6481	918	11.6481	844				400.514	73.199	400.514	51.3047	400.514	57.4864		290.25	3593.04	3174.97	3173.95	3180.57	3183.64	3260.9	3174.06		393.88	24988.6	25179.9	24600	24809.8	24647.3	24922.7		229.42	3204.43	3136.34	1019.65	1100.89	1322.48	2263.73	1019.65	1019.65	1021.75
11.6581	940	11.6581	836				402.288	71.8477	402.288	51.2068	402.288	54.3875		290.2	3341.12	3174.77	3173.33	3180.07	3183.22	3262.28	3173.44		393.78	25030.8	25140.7	24599.3	24801	24645.3	24893.1		229.37	3397.57	3217.16	1014.59	1117.9	1280.77	2336.5	1014.59	1014.59	1016.48
11.668	895	11.668	828				404.06	64.2208	404.06	49.0218	404.06	55.3464		290.15	3243.19	3174.64	3173.08	3179.94	3183.18	3264.11	3173.19		393.68	25007.3	25104.8	24598.6	24792.5	24643.2	24866.3		229.32	3370.9	3303.98	1009.27	1141.57	1242.88	2409.64	1009.27	1009.27	1010.98
11.678	913	11.678	881				405.833	66.6825	405.833	50.2139	405.833	55.3808		290.1	3311.7	3174.38	3172.98	3179.96	3183.28	3266.15	3173.09		393.58	24908.3	25072	24597.9	24784.6	24641.2	24842.1		229.27	3562.09	3396.12	1003.74	1174.15	1208.44	2481.24	1003.74	1003.74	1005.28
11.688	906	11.688	879				407.604	71.252	407.604	49.7543	407.604	56.2974		290.05	3262.64	3174.06	3172.77	3179.88	3183.29	3268.17	3172.89		393.48	24885.8	25042.3	24597.4	24777.2	24639.4	24820.6		229.22	3496.07	3493.13	997.962	1218.33	1177.05	2548.72	997.962	997.962	999.341
11.698	926	11.698	848				409.374	73.7355	409.374	50.9793	409.374	56.776		290	3420.17	3173.44	3172.64	3179.87	3183.38	3270.33	3172.76		393.38	24883.1	25015.3	24596.9	24770.1	24637.7	24801.3		229.17	3558.41	3595.14	991.906	1277.52	1148.33	2609.07	991.906	991.907	993.145
11.708	858	11.708	849				411.147	66.1749	411.147	49.683	411.147	54.7116		289.95	3583.49	3173.19	3172.27	3179.64	3183.25	3272.35	3172.39		393.28	24913.5	24990.8	24596.4	24763.5	24636.1	24784		229.12	4005.47	3703.14	985.585	1355.85	1122	2659.12	985.585	985.585	986.696
11.718	912	11.718	830				412.917	70.7056	412.917	50.8625	412.917	54.1159		289.9	3451.46	3173.09	3171.66	3179.16	3182.87	3274.21	3171.78		393.18	24913.3	24968.3	24595.9	24757.1	24634.4	24768.5		229.07	3882.54	3819.28	978.972	1458.15	1097.74	2695.94	978.972	978.972	979.968
11.728	834	11.728	852				414.688	72.6943	414.688	53.6733	414.688	54.1157		289.85	3316.66	3172.89	3171.25	3178.89	3182.7	3276.35	3171.37		393.08	24688.4	24947.8	24595.3	24751	24632.8	24754.7		229.02	4088.81	3947.19	972.01	1589.94	1075.24	2717.43	972.01	972.01	972.903
11.738	897	11.738	843				416.458	67.1868	416.458	50.2304	416.458	58.5621		289.8	3417.18	3172.76	3171.03	3178.82	3182.74	3278.79	3171.16		392.98	24564.5	24929.5	24595.2	24745.5	24631.7	24742.6		228.97	4191.68	4092.23	964.722	1757.4	1054.3	2723.01	964.722	964.722	965.52
11.748	926	11.748	880				418.226	74.1622	418.226	50.1386	418.226	57.2896		289.75	3481.71	3172.39	3170.67	3178.6	3182.64	3281.18	3170.79		392.88	24663.5	24912.9	24595.2	24740.6	24630.8	24732		228.92	4370.95	4260.72	957.029	1967	1034.63	2710.26	957.029	957.029	957.743
11.7579	901	11.7579	889				419.997	70.3786	419.997	47.1813	419.997	56.4819		289.7	3377.35	3171.78	3170.2	3178.29	3182.45	3283.57	3170.34		392.78	24602.9	24897.6	24595.1	24735.7	24629.7	24722.4		228.87	4564.55	4449.16	948.899	2225.31	1016.01	2667.54	948.899	948.899	949.537
11.7679	935	11.7679	844				421.765	69.1147	421.765	47.5712	421.765	54.4334		289.65	3441.48	3171.37	3169.9	3178.14	3182.43	3286.24	3170.03		392.68	24492.2	24883.6	24595.1	24731.1	24628.8	24713.9		228.82	5030.01	4661.18	940.288	2538.49	998.232	2596.89	940.288	940.288	940.858
11.7779	897	11.7779	809				423.533	68.6928	423.533	51.7018	423.533	56.2205		289.6	3512.39	3171.16	3169.5	3177.9	3182.31	3288.91	3169.63		392.58	24587.9	24870.9	24595.3	24727	24628.1	24706.4		228.77	4897.45	4905.3	931.227	2911.85	981.166	2503.92	931.227	931.228	931.736
11.7879	899	11.7879	866				425.303	69.9256	425.303	50.4463	425.303	58.8539		289.55	3676.99	3170.79	3168.99	3177.55	3182.11	3291.61	3169.12		392.48	24650.2	24859.1	24595.3	24722.8	24627.3	24699.6		228.72	5461.94	5189.86	921.586	3348.84	964.55	2395.14	921.586	921.586	922.039
11.7979	867	11.7979	828				427.07	69.9067	427.07	50.423	427.07	55.0091		289.5	3296.39	3170.34	3168.23	3176.97	3181.66	3294.18	3168.37		392.38	24579.3	24848	24595.2	24718.8	24626.4	24693.2		228.67	5549.5	5521.94	911.286	3850.58	948.184	2277.07	911.286	911.286	911.689
11.8079	855	11.8079	762				428.837	68.2238	428.837	49.562	428.837	54.7548		289.45	3330.19	3170.03	3168.04	3176.96	3181.8	3297.46	3168.19										228.62	5824.73	5906.14	900.279	4415.07	931.912	2155.35	900.279	900.279	900.638
11.8179	886	11.8179	836				430.603	70.6703	430.603	50.3487	430.603	54.3917		289.4	3543.55	3169.63	3167.8	3176.9	3181.89	3300.82	3167.95										228.57	6112.71	6343.29	888.449	5036.36	915.519	2034.33	888.449	888.449	888.769
11.8279	870	11.8279	867				432.371	70.6332	432.371	52.3711	432.371	54.4508		289.35	3487.39	3169.12	3167.25	3176.53	3181.68	3304.01	3167.39										228.52	6628.78	6829.69	875.703	5704.12	898.826	1917.02	875.703	875.703	875.987
11.8378	885	11.8378	894				434.137	69.7748	434.137	50.268	434.137	57.8982		289.3	3506.1	3168.37	3166.77	3176.25	3181.56	3307.45	3166.92										228.47	7206	7356.62	862.094	6403.5	881.809	1805.41	862.094	862.094	862.346
11.8478	873	11.8478	848				435.903	69.7526	435.903	49.0036	435.903	58.3931		289.25	3437.67	3168.19	3166.27	3175.94	3181.43	3311.02	3166.42										228.42	7535.84	7909.88	847.437	7114.94	864.216	1700.33	847.437	847.437	847.661
11.8578	916	11.8578	877				437.67	72.22	437.67	50.643	437.67	57.637		289.2	3636.79	3167.95	3165.87	3175.74	3181.42	3314.86	3166.02										228.37	8279.31	8470.61	831.713	7815.13	845.967	1602.11	831.713	831.713	831.911
11.8678	885	11.8678	825				439.435	67.2788	439.435	49.4124	439.435	60.7034		289.15	3385.94	3167.39	3165.17	3175.26	3181.12	3318.59	3165.33										228.32	8919.19	9016.03	814.914	8478.16	827	1510.63	814.914	814.914	815.089
11.8778	902	11.8778	851				441.199	71.8395	441.199	51.0845	441.199	57.4422		289.1	3506.71	3166.92	3164.84	3175.15	3181.21	3322.89	3165										228.27	9116.29	9521.14	797.069	9077.37	807.297	1425.54	797.069	797.069	797.224
11.8878	868	11.8878	814				442.963	71.0463	442.963	52.769	442.963	56.3045		289.05	3653.19	3166.42	3164.34	3174.86	3181.14	3327.21	3164.5										228.22	9873.71	9960.98	778.31	9587.98	786.949	1346.43	778.31	778.31	778.447
11.8978	855	11.8978	858				444.729	69.431	444.729	48.6757	444.729	59.8307		289	3322.58	3166.02	3163.61	3174.37	3180.87	3331.52	3163.78										228.17	10526.3	10313.3	758.686	9989.94	765.97	1272.75	758.686	758.686	758.807
11.9078	905	11.9078	821				446.492	65.7458	446.492	51.6096	446.492	57.0042		288.95	3258.72	3165.33	3163.38	3174.38	3181.1	3336.56	3163.55										228.12	10640.8	10561.9	738.383	10271.8	744.513	1204.07	738.383	738.383	738.49
11.9178	848	11.9178	817				448.256	70.7458	448.256	54.1306	448.256	55.0181		288.9	3484.67	3165	3163.24	3174.49	3181.45	3341.93	3163.41										228.07	10766.5	10700.5	717.442	10434	722.59	1139.83	717.442	717.442	717.536
11.9277	819	11.9277	823				450.018	70.3616	450.018	48.7776	450.018	54.7211		288.85	3812.62	3164.5	3162.76	3174.26	3181.48	3347.22	3162.93										228.02	10394.1	10736.5	696.113	10493.7	700.428	1079.74	696.113	696.113	696.196
11.9377	842	11.9377	839				451.781	69.1441	451.781	48.8023	451.781	56.1291		288.8	3844.92	3163.78	3161.8	3173.57	3181.05	3352.3	3161.98										227.97	10665.7	10694.5	674.615	10487.6	678.225	1023.5	674.615	674.615	674.687
11.9477	906	11.9477	799				453.545	68.7575	453.545	48.0008	453.545	54.9717		288.75	3529.55	3163.55	3160.78	3172.83	3180.59	3357.61	3160.97										227.92	10323.2	10609.2	653.089	10409.4	656.104	970.798	653.089	653.089	653.153
11.9577	879	11.9577	813				455.307	70.8715	455.307	46.7943	455.307	56.8111		288.7	3518.34	3163.41	3160.24	3172.57	3180.62	3363.7	3160.42										227.87	10452	10415.7	631.788	10192.3	634.299	921.482	631.788	631.788	631.844
11.9677	838	11.9677	831				457.068	70.5091	457.068	51.8316	457.068	59.0935		288.65	3517.7	3162.93	3159.71	3172.33	3180.7	3370.13	3159.9										227.82	9969.29	10095.9	610.974	9843.89	613.063	875.454	610.974	610.974	611.024
11.9777	830	11.9777	853				458.829	68.0697	458.829	50.2284	458.829	59.2536		288.6	3519.11	3161.98	3159.18	3172.11	3180.8	3376.9	3159.37										227.77	9533.17	9660.41	590.86	9378.37	592.593	832.607	590.86	590.86	590.903
11.9877	838	11.9877	817				460.59	70.1949	460.59	51.1076	460.59	56.4125		288.55	3622.76	3160.97	3158.64	3171.89	3180.92	3384.04	3158.84										227.72	9035.72	9124.95	571.673	8814.21	573.109	792.892	571.673	571.673	571.711
11.9977	862	11.9977	855				462.352	69.7963	462.352	51.1251	462.352	60.7986		288.5	3702.6	3160.42	3157.95	3171.53	3180.92	3391.41	3158.16										227.67	8570.68	8508.66	553.446	8172.89	554.633	756.095	553.446	553.446	553.479
12.0076	855	12.0076	802				464.112	67.7	464.112	51.1071	464.112	56.6102		288.45	3781.65	3159.9	3157.15	3171.06	3180.84	3399.08	3157.35										227.62	7934.56	7833.3	536.354	7477.86	537.333	722.177	536.354	536.354	536.383
12.0176	791	12.0176	769				465.872	67.6637	465.872	46.4843	465.872	55.3874		288.4	3446.95	3159.37	3156.22	3170.49	3180.67	3407.07	3156.43										227.57	7024.52	7121.54	520.455	6752.8	521.262	691.008	520.455	520.455	520.48
12.0276	869	12.0276	797				467.631	65.5411	467.631	48.5139	467.631	56.7148		288.35	3383.46	3158.84	3155.79	3170.43	3181.03	3416.03	3156.01										227.52	6036.68	6395.82	505.925	6020.57	506.588	662.597	505.925	505.925	505.947
12.0376	864	12.0376	806				469.391	70.9076	469.391	48.0562	469.391	56.346		288.3	3530.91	3158.16	3155.45	3170.47	3181.52	3425.59	3155.67										227.47	5525.06	5676.9	492.8	5301.76	493.344	636.834	492.8	492.8	492.819
12.0476	826	12.0476	803				471.149	67.5658	471.149	48.4486	471.149	58.9758		288.25	3615.42	3157.35	3154.9	3170.31	3181.84	3435.45	3155.12										227.42	4946.86	4982.95	481.108	4613.98	481.552	613.621	481.108	481.108	481.125
12.0576	829	12.0576	810				472.91	69.6406	472.91	51.3511	472.91	60.3479		288.2	3529.04	3156.43	3154.21	3170.04	3182.07	3445.76	3154.45										227.37	4328.93	4328.91	470.829	3971.26	471.192	592.823	470.829	470.829	470.843
12.0676	849	12.0676	826				474.668	72.1422	474.668	49.6982	474.668	57.4757		288.15	3772.79	3156.01	3153.66	3169.91	3182.48	3456.82	3153.89										227.32	3614.81	3726.02	461.937	3383.79	462.233	574.316	461.937	461.937	461.949
12.0776	861	12.0776	842				476.425	69.2444	476.425	49.2907	476.425	58.0081		288.1	3756.01	3155.67	3152.74	3169.44	3182.58	3468.16	3152.98										227.27	2969.27	3181.8	454.331	2857.93	454.571	557.908	454.331	454.331	454.342
12.0876	789	12.0876	808				478.183	70.076	478.183	51.366	478.183	58.1055		288.05	3682.7	3155.12	3151.85	3169.01	3182.75	3480.23	3152.09										227.22	2411.9	2700.17	447.872	2396.53	448.067	543.385	447.872	447.872	447.881
12.0976	828	12.0976	804				479.94	70.0664	479.94	48.8607	479.94	55.212		288	3537.12	3154.45	3151.06	3168.71	3183.09	3493.14	3151.31										227.17	2021.61	2281.9	442.416	1999.37	442.574	530.531	442.416	442.416	442.424
12.1075	805	12.1075	803				481.696	70.8763	481.696	50.082	481.696	59.9119		287.95	3588.08	3153.89	3150.49	3168.64	3183.71	3507.07	3150.75										227.12	1700.41	1925.25	437.889	1663.87	438.017	519.21	437.889	437.889	437.896
12.1175	907	12.1175	812				483.453	68.7682	483.453	48.7986	483.453	55.181		287.9	3468.85	3152.98	3149.84	3168.52	3184.31	3521.77	3150.11										227.07	1570.79	1626.4	434.191	1385.58	434.294	509.268	434.191	434.191	434.197
12.1275	825	12.1275	826				485.209	69.1368	485.209	49.575	485.209	58.94		287.85	3635.27	3152.09	3149.37	3168.59	3185.17	3537.55	3149.64										227.02	1350.17	1380.17	431.228	1158.84	431.311	500.561	431.228	431.228	431.234
12.1375	859	12.1375	846				486.964	69.4952	486.964	47.8556	486.964	58.0133		287.8	3689.32	3151.31	3148.65	3168.45	3185.85	3554.07	3148.93										226.97	1077.04	1180.47	428.861	977.279	428.928	492.905	428.861	428.861	428.866
12.1475	923	12.1475	804				488.72	67.7841	488.72	48.6193	488.72	59.6295		287.75	3890.65	3150.75	3147.85	3168.25	3186.54	3571.54	3148.13										226.92	939.042	1020.89	426.955	834.327	427.009	486.126	426.955	426.955	426.959
12.1575	832	12.1575	743				490.477	72.6913	490.477	50.6278	490.477	59.9802		287.7	3690.54	3150.11	3146.74	3167.77	3187.01	3589.82	3147.04										226.87	853.568	895.113	425.404	723.624	425.446	480.082	425.404	425.404	425.407
12.1675	805	12.1675	769				492.231	67.697	492.231	46.0417	492.231	55.2663		287.65	3618.11	3149.64	3145.94	3167.62	3187.88	3609.6	3146.24										226.82	705.509	797.21	424.137	639.291	424.171	474.669	424.137	424.137	424.14
12.1775	862	12.1775	780				493.986	69.7246	493.986	51.3632	493.986	59.8621		287.6	3674.11	3148.93	3145.24	3167.61	3188.96	3630.73	3145.55										226.77	676.617	721.822	423.089	576.068	423.116	469.795	423.089	423.089	423.091
12.1874	834	12.1874	774				495.74	66.3896	495.74	47.6089	495.74	58.1126		287.55	3935.36	3148.13	3144.46	3167.55	3190.07	3653.14	3144.77										226.72	696.599	664.305	422.246	529.443	422.267	465.418	422.246	422.246	422.248
12.1974	841	12.1974	837				497.493	69.6368	497.493	52.0824	497.493	54.6691		287.5	3888.44	3147.04	3143.28	3167.13	3190.91	3676.59	3143.61										226.67	664.212	620.7	421.572	495.601	421.589	461.48	421.572	421.572	421.574
12.2074	865	12.2074	842				499.247	65.8833	499.247	54.8951	499.247	55.0192		287.45	3693.53	3146.24	3142.18	3166.82	3191.96	3701.64	3142.51										226.62	617.58	587.704	421	471.383	421.014	457.889	421	421	421.002
12.2174	864	12.2174	809				501	69.9422	501	52.7783	501	54.1093		287.4	3660.13	3145.55	3141.36	3166.83	3193.44	3728.61	3141.7										226.57	616.647	562.691	420.506	454.3	420.517	454.604	420.506	420.506	420.507
12.2274	796	12.2274	809				502.752	69.4919	502.752	49.8581	502.752	59.5186		287.35	3671.87	3144.77	3140.59	3166.94	3195.13	3757.32	3140.94										226.52	561.211	543.615	420.083	442.422	420.092	451.6	420.083	420.083	420.084
12.2374	846	12.2374	781				504.505	70.2855	504.505	50.2365	504.505	59.4723		287.3	3815.18	3143.61	3139.81	3167.07	3196.99	3787.84	3140.16										226.47	515.166	528.871	419.698	434.251	419.705	448.826	419.698	419.698	419.699
12.2474	879	12.2474	769				506.257	65.7603	506.257	48.5762	506.257	54.8164		287.25	3834.95	3142.51	3138.8	3167.04	3198.83	3820.02	3139.17										226.42	576.044	517.281	419.351	428.694	419.356	446.268	419.351	419.351	419.352
12.2574	851	12.2574	792				508.008	69.4364	508.008	46.1019	508.008	55.2068		287.2	3767.21	3141.7	3137.77	3167.02	3200.86	3854.15	3138.15										226.37	551.314	507.932	418.998	424.91	419.002	443.869	418.998	418.998	418.999
12.2674	859	12.2674	816				509.759	68.6042	509.759	48.5439	509.759	53.9173		287.15	3788.82	3140.94	3136.84	3167.17	3203.25	3890.45	3137.23										226.32	500.52	500.21	418.656	422.342	418.659	441.633	418.656	418.656	418.656
12.2773	838	12.2773	788				511.51	69.8156	511.51	48.5228	511.51	55.5621		287.1	4057.44	3140.16	3135.88	3167.34	3205.91	3928.8	3136.28										226.27	517.194	493.676	418.336	420.601	418.338	439.56	418.336	418.336	418.336
12.2873	832	12.2873	779				513.261	68.9729	513.261	53.4055	513.261	55.1009		287.05	4243.62	3139.17	3134.51	3167.17	3208.52	3968.94	3134.92										226.22	489.743	488.018	418.039	419.411	418.041	437.639	418.039	418.039	418.039
12.2973	784	12.2973	759				515.011	68.1255	515.011	50.0961	515.011	53.7962		287	4250.07	3138.15	3132.86	3166.79	3211.28	4010.95	3133.29										226.17	720.208	483.02	417.77	418.589	417.772	435.867	417.77	417.77	417.771
12.3073	884	12.3073	785				516.761	69.3238	516.761	48.8357	516.761	58.7778		286.95	4015.5	3137.23	3131.21	3166.48	3214.57	4055.09	3131.65										226.12	607.763	478.514	417.511	417.992	417.512	434.216	417.511	417.511	417.511
12.3173	828	12.3173	767				518.511	71.3497	518.511	45.1376	518.511	55.3922		286.9	4240.15	3136.28	3129.9	3166.59	3218.91	4101.69	3130.35										226.07	506.096	474.394	417.257	417.536	417.258	432.673	417.257	417.257	417.257
12.3273	828	12.3273	791				520.26	68.0847	520.26	50.0421	520.26	55.379		286.85	4317.3	3134.92	3128.25	3166.46	3223.81	4149.9	3128.72										226.02	500.76	470.598	417.019	417.178	417.02	431.242	417.019	417.019	417.019
12.3373	853	12.3373	769				522.009	68.5187	522.009	48.024	522.009	54.2871		286.8	4175.72	3133.29	3126.49	3166.3	3229.81	4199.81	3126.97										225.97	419.128	467.075	416.794	416.884	416.794	429.912	416.794	416.794	416.794
12.3473	802	12.3473	726				523.756	67.3315	523.756	51.748	523.756	57.0921		286.75	4146.94	3131.65	3124.94	3166.46	3237.65	4251.42	3125.43										225.92	470.882	463.782	416.573	416.623	416.573	428.669	416.573	416.573	416.573
12.3573	847	12.3573	790				525.504	66.9653	525.504	48.9302	525.504	55.8644		286.7	4388.96	3130.35	3123.42	3166.77	3247.74	4304.25	3123.93										225.87	542.59	460.682	416.345	416.373	416.346	427.495	416.345	416.345	416.346
12.3672	783	12.3672	801				527.252	74.3836	527.252	45.6917	527.252	56.7304		286.65	4333.95	3128.72	3121.55	3166.85	3260.49	4357.49	3122.08										225.82	473.549	457.787	416.142	416.157	416.142	426.416	416.142	416.142	416.142
12.3772	787	12.3772	766				529	67.0336	529	48.1825	529	54.2239		286.6	4599.39	3126.97	3119.75	3167.16	3277.37	4410.94	3120.3										225.77	435.321	455.081	415.964	415.971	415.964	425.427	415.964	415.964	415.964
12.3872	779	12.3872	830				530.747	65.4126	530.747	47.3824	530.747	55.4914		286.55	4536.27	3125.43	3117.56	3167.24	3299.32	4463.52	3118.12										225.72	492.544	452.552	415.807	415.812	415.808	424.522	415.807	415.807	415.808
12.3972	829	12.3972	768				532.494	67.8893	532.494	48.2161	532.494	56.7191		286.5	4655.12	3123.93	3115.45	3167.62	3328.56	4514.88	3116.04										225.67	521.969	450.187	415.674	415.676	415.674	423.695	415.674	415.674	415.674
12.4072	789	12.4072	800				534.24	69.5421	534.24	49.4567	534.24	56.3252		286.45	5014.09	3122.08	3113.17	3168.08	3367.07	4563.88	3113.78										225.62	598.159	447.96	415.545	415.546	415.545	422.925	415.545	415.545	415.545
12.4172	821	12.4172	816				535.987	69.1434	535.987	49.0566	535.987	54.6367		286.4	4846.37	3120.3	3110.36	3168.32	3417.24	4609.24	3110.99										225.57	486.061	445.868	415.427	415.427	415.427	422.214	415.427	415.427	415.427
12.4272	779	12.4272	791				537.732	67.5193	537.732	47.8427	537.732	55.0446		286.35	5168.84	3118.12	3107.78	3169.23	3482.99	4650.67	3108.44										225.52	394.478	443.923	415.337	415.338	415.338	421.578	415.337	415.337	415.338
12.4372	787	12.4372	821				539.478	66.3148	539.478	48.2837	539.478	58.8693		286.3	5340.03	3116.04	3104.73	3170.23	3567.4	4686.45	3105.41										225.47	390.69	442.09	415.251	415.251	415.251	420.986	415.251	415.251	415.251
12.4471	780	12.4471	771				541.221	67.5851	541.221	48.3217	541.221	55.5198		286.25	5404.03	3113.78	3101.42	3171.76	3674.72	4715.79	3102.12										225.42	392.21	440.369	415.173	415.173	415.173	420.441	415.173	415.173	415.173
12.4571	840	12.4571	815				542.966	67.6204	542.966	50.4181	542.966	55.9633		286.2	5505.24	3110.99	3098	3174.3	3809.55	4737.98	3098.74										225.37	420.115	438.748	415.099	415.099	415.099	419.936	415.099	415.099	415.099
12.4671	823	12.4671	749				544.711	66.8208	544.711	51.2685	544.711	54.5612		286.15	5828.12	3108.44	3094.44	3178.23	3976.43	4752.23	3095.2										225.32	397.652	437.244	415.049	415.049	415.049	419.488	415.049	415.049	415.049
12.4771	841	12.4771	711				546.455	70.5394	546.455	47.5659	546.455	54.6982		286.1	6268.08	3105.41	3090.39	3183.86	4179.07	4757.66	3091.18										225.27	459.064	435.863	415.037	415.037	415.037	419.109	415.037	415.037	415.037
12.4871	807	12.4871	744				548.199	71.3558	548.199	49.6161	548.199	54.6732		286.05	6359.42	3102.12	3085.68	3191.91	4421.26	4753.81	3086.5										225.22	395.411	434.572	415.033	415.033	415.033	418.768	415.033	415.033	415.033
12.4971	775	12.4971	705				549.943	68.0394	549.943	47.944	549.943	55.903		286	6475.6	3098.74	3080.82	3204.09	4705.91	4741.19	3081.68										225.17	472.829	433.346	415.018	415.018	415.018	418.441	415.018	415.018	415.018
12.5071	825	12.5071	749				551.684	70.0738	551.684	48.3266	551.684	57.5475		285.95	7023.5	3095.2	3075.79	3222.03	5034.38	4719.98	3076.69										225.12	400.72	432.183	414.995	414.995	414.995	418.13	414.995	414.995	414.995
12.5171	783	12.5171	767				553.427	68.8137	553.427	46.651	553.427	56.2377		285.9	7433.35	3091.18	3069.94	3247.29	5405.71	4690.02	3070.88										225.07	414.299	431.065	414.949	414.949	414.949	417.819	414.949	414.949	414.949
12.527	810	12.527	739				555.169	67.1474	555.169	49.5062	555.169	54.5119		285.85	7863.76	3086.5	3063.48	3282.88	5816.77	4652.24	3064.46										225.02	443.671	430.017	414.909	414.909	414.909	417.535	414.909	414.909	414.909
12.537	825	12.537	774				556.912	65.0772	556.912	47.8426	556.912	59.1161		285.8	8244.42	3081.68	3056.36	3332.45	6262.61	4607.44	3057.39										224.97	450.98	429.04	414.88	414.88	414.88	417.283	414.88	414.88	414.88
12.547	802	12.547	746				558.654	69.1817	558.654	47.4206	558.654	54.8762		285.75	8242.44	3076.69	3048.67	3400.55	6734.57	4556.71	3049.76										224.92	432.866	428.12	414.851	414.851	414.851	417.047	414.851	414.851	414.851
12.557	847	12.557	773				560.395	72.8794	560.395	51.5267	560.395	55.6992		285.7	9513.03	3070.88	3040.98	3493.32	7222.51	4501.61	3042.13										224.87	499.987	427.242	414.811	414.811	414.811	416.818	414.811	414.811	414.811
12.567	882	12.567	738				562.135	68.3553	562.135	52.3446	562.135	55.6805		285.65	9544.96	3064.46	3031.39	3615.58	7711.17	4441.25	3032.62										224.82	391.623	426.423	414.781	414.781	414.781	416.613	414.781	414.781	414.781
12.577	803	12.577	774				563.875	66.7036	563.875	51.9222	563.875	55.6805		285.6	10032.6	3057.39	3021.73	3776.7	8185.69	4378.5	3023.06										224.77	341.043	425.648	414.746	414.746	414.746	416.418	414.746	414.746	414.746
12.587	842	12.587	794				565.616	68.3263	565.616	49.0183	565.616	55.6805		285.55	10910.2	3049.76	3011.34	3984.91	8627.98	4313.52	3012.8										224.72	462.238	424.914	414.707	414.707	414.707	416.234	414.707	414.707	414.707
12.597	826	12.597	795				567.356	67.0539	567.356	51.0228	567.356	55.6805		285.5	11480.9	3042.13	2999.64	4248.84	9017.74	4246.61	3001.26										224.67	446.792	424.226	414.674	414.674	414.674	416.065	414.674	414.674	414.674
12.6069	765	12.6069	746				569.094	70.2775	569.094	50.9536	569.094	55.6805		285.45	11800.7	3032.62	2987.07	4579.06	9336.46	4178.89	2988.93										224.62	426.677	423.579	414.641	414.641	414.641	415.909	414.641	414.641	414.641
12.6169	786	12.6169	771				570.834	64.0716	570.834	50.4698	570.834	56.6501		285.4	12646	3023.06	2974.01	4986.18	9566.85	4111.26	2976.21										224.57	422.622	422.964	414.602	414.602	414.602	415.757	414.602	414.602	414.602
12.6269	764	12.6269	737				572.573	64.4349	572.573	47.5471	572.573	55.7394		285.35	13038	3012.8	2959.67	5478.35	9693.5	4043.49	2962.36										224.52	428.998	422.385	414.566	414.566	414.566	415.617	414.566	414.566	414.566
12.6369	817	12.6369	803				574.312	67.6779	574.312	45.4701	574.312	56.1098		285.3	13863	3001.26	2944.74	6064.95	9708.35	3976.55	2948.13										224.47	422.542	421.832	414.521	414.521	414.521	415.477	414.521	414.521	414.521
12.6469	778	12.6469	768				576.049	68.073	576.049	45.045	576.049	55.659		285.25	14708.8	2988.93	2928.56	6750.54	9608.81	3910.15	2932.97										224.42	444.845	421.303	414.469	414.469	414.469	415.339	414.469	414.469	414.469
12.6569	849	12.6569	721				577.787	66.8293	577.787	50.7406	577.787	53.9018		285.2	15025.7	2976.21	2911.1	7538.29	9400.23	3844.4	2916.99										224.37	461.118	420.801	414.415	414.415	414.415	415.205	414.415	414.415	414.415
12.6669	804	12.6669	716				579.525	61.8903	579.525	51.5025	579.525	55.5563		285.15	15724.5	2962.36	2893.15	8428.51	9094.92	3780.2	2901.14										224.32	490.116	420.321	414.356	414.356	414.356	415.074	414.356	414.356	414.356
12.6769	796	12.6769	760				581.26	67.1193	581.26	47.7452	581.26	55.457		285.1	16585.6	2948.13	2874.13	9413.7	8708.89	3717.11	2885.12										224.27	430.786	419.867	414.296	414.296	414.296	414.947	414.296	414.296	414.296
12.6869	794	12.6869	794				582.998	65.8095	582.998	46.8291	582.998	55.7567		285.05	17242	2932.97	2853.81	10483.6	8260.18	3654.85	2869.01										224.22	375.67	419.445	414.245	414.245	414.245	414.835	414.245	414.245	414.245
12.6968	798	12.6968	740				584.735	67.7598	584.735	47.9558	584.735	56.0658		285	17620.9	2916.99	2832.49	11620.4	7769	3593.78	2853.52										224.17	471.389	419.048	414.194	414.194	414.194	414.729	414.194	414.194	414.194
12.7068	774	12.7068	722				586.471	70.1397	586.471	47.0863	586.471	53.085		284.95	18225.7	2901.14	2810.57	12802.4	7254.22	3534.23	2839.57										224.12	472.029	418.685	414.156	414.156	414.156	414.641	414.156	414.156	414.156
12.7168	844	12.7168	820				588.206	68.904	588.206	45.0375	588.206	53.4626		284.9	19129	2885.12	2787.73	14002	6732.36	3475.8	2827.48										224.07	430.519	418.355	414.13	414.13	414.13	414.57	414.13	414.13	414.13
12.7268	816	12.7268	762				589.942	70.1155	589.942	53.1314	589.942	53.8569		284.85	19354	2869.01	2763.51	15184.5	6218.57	3418.01	2817.54										224.02	380.899	418.047	414.108	414.108	414.108	414.505	414.108	414.108	414.108
12.7368	776	12.7368	750				591.677	65.6534	591.677	47.4507	591.677	53.8317		284.8	19810.8	2853.52	2738.92	16316.2	5725.67	3361.75	2811.66										223.97	425.237	417.777	414.105	414.105	414.105	414.464	414.105	414.105	414.105
12.7468	749	12.7468	744				593.41	66.4413	593.41	48.6376	593.41	57.5239		284.75	20013.2	2839.57	2713.62	17357.1	5263.57	3306.62	2810.46										223.92	357.503	420.29	416.867	416.867	416.867	417.192	416.867	416.867	416.867
12.7568	805	12.7568	792				595.145	68.0246	595.145	49.4044	595.145	55.8087		284.7	20319.4	2827.48	2687.99	18270	4839.19	3252.88	2815.42										223.87	385.221	422.818	419.63	419.63	419.63	419.923	419.63	419.63	419.63
12.7668	811	12.7668	721				596.878	66.3714	596.878	47.34	596.878	49.953		284.65	21075.6	2817.54	2661.86	19019.1	4456.34	3200.27	2827.53										223.82	446.018	425.361	422.392	422.392	422.392	422.657	422.392	422.392	422.392
12.7768	733	12.7768	746				598.612	68.3639	598.612	48.1152	598.612	51.5648		284.6	21416.9	2811.66	2634.57	19570.8	4116.52	3148.06	2847.21										223.77	393.731	427.919	425.154	425.154	425.154	425.393	425.154	425.154	425.154
12.7867	785	12.7867	762				600.346	67.9457	600.346	47.6932	600.346	54.0156		284.55	21733.7	2810.46	2606.74	19901.3	3819.63	3096.74	2876.19										223.72	416.94	430.489	427.917	427.917	427.917	428.132	427.917	427.917	427.917
12.7967	764	12.7967	765				602.078	65.5203	602.078	49.3015	602.078	51.0986		284.5	21433.9	2815.42	2578.39	19994.2	3563.99	3046.3	2915.31										223.67	458.85	433.072	430.679	430.679	430.679	430.873	430.679	430.679	430.679
12.8067	740	12.8067	779				603.811	67.946	603.811	47.6883	603.811	53.1537		284.45	21171.7	2827.53	2550.45	19845	3347.14	2997.55	2966.15										223.62	517.914	436.805	434.579	434.579	434.579	434.753	434.579	434.579	434.579
12.8167	817	12.8167	735				605.544	67.956	605.544	47.6967	605.544	58.9404		284.4	21027.1	2847.21	2522.85	19459.1	3164.92	2950.33	3028.97										223.57	469.254	440.548	438.478	438.478	438.478	438.636	438.478	438.478	438.478
12.8267	765	12.8267	709				607.275	64.7425	607.275	46.5021	607.275	53.5618		284.35	20949	2876.19	2495.43	18852.7	3012.95	2904.42	3103.27										223.52	397.599	444.302	442.378	442.378	442.378	442.519	442.378	442.378	442.378
12.8367	760	12.8367	718				609.007	67.5974	609.007	47.3372	609.007	54.4016		284.3	19886.9	2915.31	2468.08	18050.1	2886.49	2859.63	3188.3
12.8467	763	12.8467	766				610.737	65.6086	610.737	46.967	610.737	56.079		284.25	18593.9	2966.15	2442.27	17085.7	2782.84	2817.37	3283.99
12.8567	794	12.8567	715				612.469	68.8807	612.469	51.4555	612.469	54.8556		284.2	17915.5	3028.97	2418.33	15995.6	2698.32	2777.91	3388.69
12.8666	786	12.8666	714				614.198	69.7234	614.198	47.034	614.198	53.6266		284.15	16865.1	3103.27	2395.36	14816.4	2628.53	2740.28	3498.87
12.8766	797	12.8766	791				615.929	64.8886	615.929	45.4408	615.929	51.1464		284.1	15785	3188.3	2373.92	13588.2	2571.09	2704.98	3611.62
12.8866	754	12.8866	753				617.66	65.3223	617.66	48.3093	617.66	54.485		284.05	14518.2	3283.99	2354.05	12345.9	2523.53	2672	3723.38
12.8966	748	12.8966	749				619.388	64.9509	619.388	54.0315	619.388	54.0907		284	13732	3388.69	2336.02	11124	2484.17	2641.58	3830.17
12.9066	843	12.9066	720				621.118	68.2449	621.118	47.1762	621.118	53.7049		283.95	12374.4	3498.87	2319.13	9948.97	2450.68	2612.96	3927.14
12.9166	781	12.9166	757				622.846	69.1105	622.846	51.7051	622.846	56.661		283.9	11041.1	3611.62	2304.23	8843.8	2422.71	2586.93	4011.07
12.9266	779	12.9266	751				624.575	68.7556	624.575	50.5408	624.575	53.7779		283.85	9835.48	3723.38	2291.28	7826.64	2399.29	2563.45	4078.05
12.9366	802	12.9366	742				626.302	70.0238	626.302	48.1426	626.302	57.568		283.8	8945.76	3830.17	2280.1	6907.29	2379.55	2542.27	4124.79
12.9466	798	12.9466	732				628.031	68.834	628.031	50.2167	628.031	51.7326		283.75	8134.93	3927.14	2270.22	6092.2	2362.54	2522.91	4148.38
12.9566	814	12.9566	751				629.757	67.631	629.757	48.6056	629.757	54.2474		283.7	7133.31	4011.07	2261.53	5381.74	2347.76	2505.21	4147.35
12.9665	749	12.9665	721				631.485	70.9109	631.485	42.0831	631.485	56.7548		283.65	6606.46	4078.05	2254.31	4772.99	2335.25	2489.43	4121.63
12.9765	781	12.9765	781				633.211	64.385	633.211	49.0334	633.211	56.7476		283.6	6114.18	4124.79	2247.86	4260.04	2324.12	2474.84	4071.34
12.9865	749	12.9865	689				634.938	69.2969	634.938	46.182	634.938	55.4824		283.55	5824.33	4148.38	2242.13	3834.12	2314.2	2461.36	3998.18
12.9965	808	12.9965	722				636.663	68.0847	636.663	52.3241	636.663	55.8921		283.5	5421.8	4147.35	2236.82	3486.03	2305.09	2448.68	3904.69
13.0065	762	13.0065	757				638.39	68.9193	638.39	47.4356	638.39	50.8582		283.45	5014.3	4121.63	2232.11	3205.67	2296.9	2436.93	3794.45
13.0165	769	13.0165	771				640.115	64.4383	640.115	46.2252	640.115	56.7206		283.4	4463.28	4071.34	2227.98	2982.95	2289.58	2426.11	3671.33
13.0265	794	13.0265	728				641.841	64.8608	641.841	47.4655	641.841	56.2935		283.35	4232.28	3998.18	2224.67	2808.86	2283.31	2416.41	3539.89
13.0365	755	13.0365	691				643.564	67.7318	643.564	47.8798	643.564	56.6971		283.3	3919.03	3904.69	2221.69	2674.03	2277.59	2407.34	3403.7
13.0464	788	13.0464	719				645.29	68.1384	645.29	47.4651	645.29	51.2179		283.25	3805.39	3794.45	2219.18	2571.05	2272.53	2399	3267.02
13.0564	828	13.0564	662				647.013	68.5355	647.013	46.6315	647.013	53.6975		283.2	3730.16	3671.33	2216.83	2492.92	2267.79	2391.09	3133.07
13.0664	793	13.0664	699				648.736	66.8812	648.736	51.1074	648.736	57.4259		283.15	3532.75	3539.89	2214.59	2433.99	2263.32	2383.53	3004.79
13.0764	743	13.0764	696				650.46	72.9906	650.46	44.5398	650.46	54.8635		283.1	3539.36	3403.7	2212.63	2389.98	2259.28	2376.49	2884.95
13.0864	760	13.0864	727				652.182	66.0189	652.182	48.5971	652.182	56.9063		283.05	3211.87	3267.02	2210.67	2356.91	2255.36	2369.65	2774.87
13.0964	743	13.0964	734				653.906	70.4819	653.906	46.9296	653.906	56.8495		283	3301.53	3133.07	2209.18	2332.45	2252.04	2363.51	2676.33
13.1064	753	13.1064	706				655.627	67.1828	655.627	47.2986	655.627	54.279		282.95	3241.43	3004.79	2207.56	2313.79	2248.7	2357.43	2589.16
13.1164	758	13.1164	707				657.348	66.3314	657.348	48.8864	657.348	57.1394		282.9	2967.24	2884.95	2206.03	2299.5	2245.54	2351.61	2513.56
13.1264	795	13.1264	698				659.071	67.1119	659.071	48.4371	659.071	57.4926		282.85	2862.05	2774.87	2204.9	2288.7	2242.88	2346.38	2449.5
13.1363	710	13.1363	670				660.792	69.9313	660.792	49.2152	660.792	58.2685		282.8	2731.47	2676.33	2203.93	2280.22	2240.46	2341.46	2395.91
13.1463	765	13.1463	702				662.514	69.0889	662.514	50.8083	662.514	57.7953		282.75	2757.9	2589.16	2203.15	2273.5	2238.31	2336.9	2351.93
13.1563	761	13.1563	697				664.234	65.8029	664.234	49.5473	664.234	58.1488		282.7	2752.59	2513.56	2202.32	2267.83	2236.2	2332.45	2316.2
13.1663	733	13.1663	684				665.953	69.4107	665.953	52.7377	665.953	57.2358		282.65	2528.26	2449.5	2201.51	2262.96	2234.16	2328.14	2287.6
13.1763	666	13.1763	748				667.674	69.7482	667.674	51.8451	667.674	56.3058		282.6	2471.07	2395.91	2201.03	2258.99	2232.51	2324.3	2265.39
13.1863	761	13.1863	704				669.393	70.0738	669.393	50.5383	669.393	62.0033		282.55	2477.6	2351.93	2200.62	2255.53	2231.02	2320.67	2248.24
13.1963	732	13.1963	718				671.112	67.1705	671.112	47.2206	671.112	58.9907		282.5	2440.23	2316.2	2200.22	2252.38	2229.56	2317.16	2235.11
13.2063	755	13.2063	736				672.832	66.7159	672.832	47.1619	672.832	57.2506		282.45	2395.52	2287.6	2199.86	2249.55	2228.22	2313.81	2225.25
13.2162	794	13.2162	694				674.55	71.1293	674.55	46.7299	674.55	57.6121		282.4	2238.39	2265.39	2199.57	2246.98	2226.99	2310.64	2217.95
13.2262	768	13.2262	750				676.267	67.9009	676.267	49.1456	676.267	58.4131		282.35	2120.1	2248.24	2199.51	2244.82	2226.03	2307.81	2212.79
13.2362	758	13.2362	690				677.986	69.5182	677.986	46.3238	677.986	56.7398		282.3	2166.57	2235.11	2199.63	2242.98	2225.3	2305.26	2209.25
13.2462	724	13.2462	706				679.703	69.9101	679.703	49.939	679.703	55.4628		282.25	2286.81	2225.25	2199.68	2241.2	2224.53	2302.73	2206.71
13.2562	731	13.2562	727				681.42	69.4686	681.42	46.2678	681.42	59.9406		282.2	2282.17	2217.95	2199.55	2239.36	2223.63	2300.11	2204.76
13.2662	766	13.2662	701				683.138	70.2146	683.138	46.2048	683.138	58.6101		282.15	2431.48	2212.79	2199.43	2237.63	2222.77	2297.59	2203.37
13.2762	754	13.2762	703				684.854	68.5472	684.854	45.7401	684.854	56.4595		282.1	2246.71	2209.25	2199.08	2235.78	2221.72	2294.93	2202.15
13.2862	725	13.2862	663				686.569	70.9205	686.569	47.3064	686.569	56.3948		282.05	2265.79	2206.71	2199.01	2234.28	2220.97	2292.62	2201.47
13.2962	687	13.2962	726				688.285	67.299	688.285	50.5081	688.285	57.1854		282	2212.94	2204.76	2198.91	2232.84	2220.23	2290.37	2200.96
13.3061	741	13.3061	736				690.002	69.3169	690.002	44.0913	690.002	56.3492		281.95	2297.03	2203.37	2198.89	2231.55	2219.59	2288.26	2200.65
13.3161	751	13.3161	742				691.716	66.9127	691.716	47.7093	691.716	55.5078		281.9	2358.09	2202.15	2198.75	2230.21	2218.86	2286.09	2200.3
13.3261	743	13.3261	705				693.43	70.5114	693.43	49.6976	693.43	55.8779		281.85	2215.02	2201.47	2198.51	2228.84	2218.05	2283.91	2199.91
13.3361	736	13.3361	717				695.144	68.0655	695.144	46.8449	695.144	56.224		281.8	2155.74	2200.96	2198.49	2227.74	2217.49	2281.99	2199.77
13.3461	782	13.3461	663				696.86	69.6257	696.86	44.7923	696.86	56.151		281.75	2232.89	2200.65	2198.55	2226.78	2217.03	2280.23	2199.75
13.3561	733	13.3561	693				698.573	68.3933	698.573	51.5684	698.573	55.6828		281.7	2209.23	2200.3	2198.5	2225.76	2216.48	2278.41	2199.62
13.3661	756	13.3661	698				700.286	64.7839	700.286	45.5527	700.286	59.7581		281.65	2291.93	2199.91	2198.48	2224.83	2215.98	2276.68	2199.55
13.3761	704	13.3761	706				701.999	65.6031	701.999	42.3648	701.999	52.365		281.6	2109.19	2199.77	2198.34	2223.81	2215.38	2274.88	2199.36
13.386	716	13.386	708				703.711	69.6455	703.711	50.4155	703.711	57.3083		281.55	2163.91	2199.75	2198.48	2223.11	2215.07	2273.4	2199.44
13.396	744	13.396	694				705.425	68.8844	705.425	46.0444	705.425	52.8056		281.5	2266.59	2199.62	2198.53	2222.37	2214.7	2271.9	2199.45
13.406	726	13.406	702				707.137	67.3193	707.137	47.6919	707.137	52.8245		281.45	2272.88	2199.55	2198.43	2221.52	2214.19	2270.28	2199.31
13.416	694	13.416	735				708.848	71.3801	708.848	46.9295	708.848	52.4305		281.4	2256.82	2199.36	2198.32	2220.69	2213.68	2268.71	2199.16
13.426	754	13.426	690				710.559	71.0196	710.559	46.1641	710.559	54.5094		281.35	2158.41	2199.44	2198.23	2219.91	2213.22	2267.2	2199.04
13.436	751	13.436	703				712.27	72.6666	712.27	49.8219	712.27	52.045		281.3	2093.66	2199.45	2198.29	2219.32	2212.91	2265.88	2199.07
13.446	788	13.446	714				713.98	72.6927	713.98	47.4286	713.98	53.2847		281.25	2215.95	2199.31	2198.44	2218.84	2212.71	2264.69	2199.19
13.456	749	13.456	709				715.692	68.676	715.692	47.0367	715.692	56.1656		281.2	2303.53	2199.16	2198.42	2218.22	2212.34	2263.37	2199.14
13.4659	768	13.4659	714				717.402	67.4734	717.402	50.6698	717.402	55.3224		281.15	2212.81	2199.04	2198.26	2217.49	2211.86	2261.95	2198.95
13.4759	745	13.4759	716				719.112	65.0644	719.112	45.8405	719.112	53.6564		281.1	2141.36	2199.07	2198.24	2216.92	2211.52	2260.7	2198.91
13.4859	734	13.4859	717				720.821	68.7162	720.821	48.2821	720.821	54.4832		281.05	2330.4	2199.19	2198.32	2216.48	2211.3	2259.59	2198.97
13.4959	722	13.4959	699				722.529	67.1376	722.529	48.7231	722.529	54.912		281	2180.02	2199.14	2198.13	2215.78	2210.81	2258.24	2198.75
13.5059	715	13.5059	709				724.238	69.606	724.238	49.5783	724.238	55.3508		280.95	2215.61	2198.95	2198.16	2215.32	2210.55	2257.14	2198.76
13.5159	723	13.5159	704				725.946	68.438	725.946	46.7939	725.946	55.3755		280.9	2108.07	2198.91	2198.13	2214.83	2210.25	2256.01	2198.71
13.5259	741	13.5259	735				727.654	67.2612	727.654	47.6415	727.654	55.8083		280.85	2081.13	2198.97	2198.26	2214.52	2210.11	2255.08	2198.82
13.5359	738	13.5359	726				729.363	68.5051	729.363	47.6704	729.363	56.2315		280.8	2243.4	2198.75	2198.44	2214.26	2210.03	2254.22	2198.98
13.5459	708	13.5459	723				731.07	68.9313	731.07	50.5281	731.07	54.9843		280.75	2307.35	2198.76	2198.37	2213.78	2209.71	2253.14	2198.89
13.5558	737	13.5558	703				732.777	72.1888	732.777	50.1354	732.777	54.559		280.7	2305.54	2198.71	2198.21	2213.23	2209.31	2252	2198.72
13.5658	690	13.5658	714				734.484	69.7624	734.484	47.7068	734.484	57.8669		280.65	2119.38	2198.82	2198.05	2212.69	2208.91	2250.88	2198.54
13.5758	791	13.5758	677				736.19	69.7641	736.19	46.8949	736.19	57.0129		280.6	2187.94	2198.98	2198.17	2212.44	2208.8	2250.07	2198.64
13.5858	739	13.5858	697				737.896	65.7104	737.896	49.3281	737.896	53.6652		280.55	2156.09	2198.89	2198.18	2212.1	2208.6	2249.18	2198.64
13.5958	733	13.5958	740				739.601	70.9917	739.601	46.9008	739.601	55.7283		280.5	2190.74	2198.72	2198.24	2211.82	2208.45	2248.35	2198.69
13.6058	716	13.6058	706				741.306	64.11	741.306	46.9154	741.306	53.2261		280.45	2081.66	2198.54	2198.26	2211.5	2208.25	2247.5	2198.69
13.6158	727	13.6158	664				743.011	68.1864	743.011	48.9623	743.011	54.8856		280.4	2035.53	2198.64	2198.43	2211.36	2208.22	2246.84	2198.85
13.6258	782	13.6258	683				744.716	68.6028	744.716	50.1896	744.716	56.5375		280.35	2215.18	2198.64	2198.67	2211.3	2208.27	2246.26	2199.08
13.6357	722	13.6357	719				746.42	70.6271	746.42	46.1203	746.42	50.2458		280.3	2340.3	2198.69	2198.64	2210.98	2208.06	2245.44	2199.04
13.6457	717	13.6457	676				748.124	68.1688	748.124	43.2536	748.124	54.3376		280.25	2364.84	2198.69	2198.43	2210.48	2207.66	2244.45	2198.82
13.6557	676	13.6557	718				749.828	68.1375	749.828	45.2477	749.828	54.2583		280.2	2075.71	2198.85	2198.19	2209.96	2207.24	2243.44	2198.56
13.6657	719	13.6657	663				751.531	66.4856	751.531	46.8342	751.531	54.5949		280.15	2250.87	2199.08	2198.37	2209.88	2207.25	2242.88	2198.74
13.6757	741	13.6757	653				753.234	68.8914	753.234	48.0196	753.234	54.5216		280.1	2328.1	2199.04	2198.29	2209.54	2207	2242.08	2198.65
13.6857	702	13.6857	712				754.937	67.2506	754.937	50.4229	754.937	53.2086		280.05	2387.89	2198.82	2198.1	2209.1	2206.65	2241.18	2198.45
13.6957	706	13.6957	686				756.639	63.1825	756.639	47.967	756.639	53.5544		280	2215.13	2198.56	2197.82	2208.58	2206.21	2240.21	2198.16
13.7057	708	13.7057	709				758.341	70.8413	758.341	51.5736	758.341	58.8674		279.95	2239.35	2198.74	2197.79	2208.32	2206.03	2239.51	2198.12
13.7157	701	13.7157	659				760.042	72.4217	760.042	49.5108	760.042	54.6401		279.9	2397.07	2198.65	2197.73	2208.04	2205.81	2238.8	2198.05
13.7256	744	13.7256	747				761.744	70.7656	761.744	49.8695	761.744	55.3807		279.85	2319.35	2198.45	2197.44	2207.52	2205.37	2237.86	2197.75
13.7356	743	13.7356	687				763.445	65.8846	763.445	50.6304	763.445	55.2929		279.8	2173	2198.16	2197.26	2207.13	2205.05	2237.05	2197.56
13.7456	758	13.7456	680				765.146	64.6402	765.146	43.7329	765.146	53.9667		279.75	2279.21	2198.12	2197.29	2206.96	2204.95	2236.48	2197.59
13.7556	721	13.7556	721				766.846	71.0494	766.846	47.72	766.846	58.0081		279.7	2197.17	2198.05	2197.17	2206.64	2204.69	2235.76	2197.46
13.7656	718	13.7656	722				768.546	72.6147	768.546	49.2818	768.546	55.8515
13.7756	683	13.7756	724				770.246	65.3269	770.246	48.4208	770.246	54.9273
13.7856	729	13.7856	654				771.943	68.4866	771.943	44.7442	771.943	57.2886
13.7956	733	13.7956	676				773.642	70.834	773.642	47.8899	773.642	55.1208
13.8056	706	13.8056	664				775.341	69.1764	775.341	48.2301	775.341	57.4789
13.8155	669	13.8155	713				777.04	69.1332	777.04	46.9808	777.04	56.9735
13.8255	719	13.8255	693				778.738	65.1024	778.738	48.1426	778.738	56.0709
13.8355	734	13.8355	673				780.435	67.4714	780.435	46.9085	780.435	57.2194
13.8455	679	13.8455	672				782.133	70.2291	782.133	44.8702	782.133	57.1304
13.8555	729	13.8555	670				783.83	68.9809	783.83	51.1963	783.83	55.3921
13.8655	738	13.8655	726				785.525	70.5133	785.525	49.1333	785.525	57.7278
13.8755	727	13.8755	641				787.222	65.6784	787.222	48.2682	787.222	55.5732
13.8855	692	13.8855	725				788.918	71.5899	788.918	50.5941	788.918	59.1353
13.8955	703	13.8955	688				790.614	67.1876	790.614	48.1713	790.614	55.3874
13.9054	688	13.9054	690				792.309	66.3773	792.309	49.3403	792.309	57.7627
13.9154	731	13.9154	702				794.005	65.9762	794.005	48.1423	794.005	57.3057
13.9254	683	13.9254	689				795.698	66.3761	795.698	49.7305	795.698	60.5177
13.9354	706	13.9354	618				797.392	66.3837	797.392	51.7212	797.392	56.8218
13.9454	722	13.9454	677				799.086	71.5534	799.086	49.3489	799.086	59.6363
13.9554	651	13.9554	651				800.78	70.7695	800.78	49.754	800.78	61.6376
13.9654	692	13.9654	734				802.474	66.8063	802.474	50.1567	802.474	62.8229
13.9754	668	13.9754	699				804.165	68.3993	804.165	42.217	804.165	65.633
13.9854	708	13.9854	694				805.859	70.3892	805.859	46.19	805.859	65.1863
13.9953	672	13.9953	702				807.551	66.4224	807.551	48.576	807.551	68.8123
14.0053	723	14.0053	707				809.244	66.4274	809.244	48.182	809.244	69.1816
14.0153	788	14.0153	716				810.934	68.4157	810.934	52.5517	810.934	69.954
14.0253	721	14.0253	706				812.625	72.3845	812.625	46.189	812.625	76.4177
14.0353	719	14.0353	712				814.317	67.611	814.317	48.1653	814.317	81.6541
14.0453	714	14.0453	668				816.008	70.3898	816.008	49.3527	816.008	76.3142
14.0553	744	14.0553	653				817.697	69.6089	817.697	46.5839	817.697	86.8778
14.0653	723	14.0653	693				819.387	67.2561	819.387	49.7957	819.387	92.189
14.0752	743	14.0752	677				821.078	69.2899	821.078	51.4361	821.078	100.391
14.0852	687	14.0852	639				822.765	72.1258	822.765	48.3007	822.765	103.713
14.0952	697	14.0952	690				824.455	73.7608	824.455	51.13	824.455	111.923
14.1052	716	14.1052	657				826.144	68.2039	826.144	52.3536	826.144	114.393
14.1152	763	14.1152	693				827.831	73.0132	827.831	50.7783	827.831	119.306
14.1252	688	14.1252	718				829.52	67.0499	829.52	50.8038	829.52	120.552
14.1352	691	14.1352	742				831.208	70.6797	831.208	51.2404	831.208	125.102
14.1452	700	14.1452	704				832.894	68.723	832.894	47.6859	832.894	117.789
14.1552	757	14.1552	670				834.581	69.9655	834.581	52.1321	834.581	106.769
14.1651	717	14.1651	730				836.269	70.4016	836.269	47.362	836.269	100.643
14.1751	682	14.1751	712				837.954	70.83	837.954	49.7934	837.954	96.1354
14.1851	741	14.1851	687				839.64	73.2576	839.64	47.8079	839.64	82.9766
14.1951	675	14.1951	682				841.325	72.4688	841.325	49.0224	841.325	81.3085
14.2051	724	14.2051	686				843.011	70.4628	843.011	49.4211	843.011	70.9833
14.2151	739	14.2151	717				844.697	69.6441	844.697	50.604	844.697	69.2696
14.2251	701	14.2251	630				846.38	67.6118	846.38	51.3714	846.38	69.1836
14.2351	689	14.2351	674				848.065	69.5902	848.065	45.3305	848.065	68.2799
14.245	697	14.245	695				849.748	68.3833	849.748	53.3338	849.748	64.5326
14.255	688	14.255	674				851.432	66.4048	851.432	47.3505	851.432	64.1118
14.265	643	14.265	680				853.115	67.6588	853.115	48.6084	853.115	54.2681
14.275	669	14.275	628				854.798	69.3276	854.798	52.2916	854.798	59.2372
14.285	679	14.285	666				856.482	69.7813	856.482	49.1309	856.482	61.3171
14.295	679	14.295	666				858.163	68.5959	858.163	51.1646	858.163	60.475
14.305	740	14.305	652				859.846	70.1934	859.846	53.16	859.846	54.641
14.315	661	14.315	700				861.527	66.9393	861.527	48.6911	861.527	56.2013
14.3249	696	14.3249	646				863.209	70.9117	863.209	44.2203	863.209	57.3364
14.3349	703	14.3349	658				864.889	68.8632	864.889	45.3812	864.889	51.4842
14.3449	694	14.3449	659				866.57	70.0375	866.57	48.5573	866.57	56.3397
14.3549	732	14.3549	669				868.25	68.4136	868.25	46.1277	868.25	57.092
14.3649	672	14.3649	651				869.931	65.9908	869.931	47.7081	869.931	57.0239
14.3749	680	14.3749	660				871.609	68.7725	871.609	45.2778	871.609	54.8981
14.3849	658	14.3849	692				873.29	69.1451	873.29	49.2493	873.29	54
14.3949	666	14.3949	670				874.968	67.516	874.968	47.6145	874.968	52.863
14.4049	698	14.4049	693				876.646	69.8869	876.646	50.3796	876.646	50.0896
14.4148	680	14.4148	682				878.325	69.0597	878.325	47.1498	878.325	51.0055
14.4248	748	14.4248	704				880.002	70.2297	880.002	49.114	880.002	52.3296
14.4348	736	14.4348	709				881.681	69.0046	881.681	49.4802	881.681	52.8347
14.4448	664	14.4448	708				883.357	68.579	883.357	49.8465	883.357	50.8875
14.4548	739	14.4548	670				885.036	67.3548	885.036	45.8264	885.036	50.983
14.4648	650	14.4648	665				886.712	66.9209	886.712	47.7765	886.712	51.0698
14.4748	659	14.4748	683				888.387	67.2709	888.387	51.6976	888.387	51.1429
14.4848	766	14.4848	643				890.064	66.021	890.064	45.6664	890.064	47.5406
14.4947	713	14.4947	670				891.739	68.3457	891.739	46.7926	891.739	52.4876
14.5047	731	14.5047	643				893.416	67.1125	893.416	51.4986	893.416	52.5653
14.5147	677	14.5147	708				895.09	68.278	895.09	44.7345	895.09	52.259
14.5247	694	14.5247	686				896.764	69.0611	896.764	46.7029	896.764	50.3456
14.5347	684	14.5347	654				898.44	70.2387	898.44	48.6693	898.44	49.6491
14.5447	709	14.5447	640				900.113	68.2325	900.113	48.2416	900.113	50.5587
14.5547	711	14.5547	709				901.786	73.7177	901.786	49.3709	901.786	53.8747
14.5647	726	14.5647	652				903.461	68.9088	903.461	45.743	903.461	47.8606
14.5747	679	14.5747	693				905.133	68.4501	905.133	46.8561	905.133	52.3673
14.5846	721	14.5846	696				906.805	64.4668	906.805	46.4109	906.805	52.8476
14.5946	681	14.5946	667				908.479	67.9938	908.479	47.9648	908.479	49.7277
14.6046	739	14.6046	688				910.151	68.0034	910.151	41.6737	910.151	51.8804
14.6146	645	14.6146	705				911.822	68.4195	911.822	45.2377	911.822	52.0294
14.6246	737	14.6246	620				913.493	65.2839	913.493	49.9808	913.493	54.1916
14.6346	706	14.6346	709				915.165	65.6753	915.165	48.005	915.165	52.2947
14.6446	736	14.6446	658				916.836	66.4399	916.836	46.0066	916.836	51.9909
14.6546	700	14.6546	693				918.505	68.3712	918.505	42.4232	918.505	53.2864
14.6646	652	14.6646	650				920.175	70.297	920.175	52.2098	920.175	54.1749
14.6745	736	14.6745	642				921.846	65.1519	921.846	52.163	921.846	56.6754
14.6845	679	14.6845	606				923.515	69.4342	923.515	46.6212	923.515	51.5282
14.6945	722	14.6945	707				925.184	66.6443	925.184	46.9635	925.184	50.4025
14.7045	683	14.7045	667				926.852	65.0275	926.852	47.2963	926.852	52.884
14.7145	696	14.7145	679				928.522	68.89	928.522	49.9745	928.522	52.9536
14.7245	682	14.7245	706				930.19	64.94	930.19	46.0165	930.19	56.2394
14.7345	718	14.7345	647				931.858	69.2172	931.858	47.9446	931.858	55.5401
14.7445	679	14.7445	674				933.525	65.3091	933.525	45.9868	933.525	52.0598
14.7545	704	14.7545	607				935.191	67.6586	935.191	44.8186	935.191	50.9894
14.7644	725	14.7644	658				936.86	65.7034	936.86	46.3766	936.86	53.1145
14.7744	715	14.7744	635				938.526	63.3392	938.526	46.3497	938.526	52.8153
14.7844	714	14.7844	664				940.192	66.4177	940.192	43.567	940.192	52.0921
14.7944	723	14.7944	647				941.858	67.9162	941.858	50.1237	941.858	54.9489
14.8044	715	14.8044	655				943.523	67.8577	943.523	43.8297	943.523	53.0171
14.8144	672	14.8144	707				945.188	61.2144	945.188	48.8433	945.188	52.7062
14.8244	652	14.8244	641				946.854	64.7103	946.854	49.2268	946.854	52.0318
14.8344	709	14.8344	698				948.519	65.5142	948.519	43.0339	948.519	52.9821
14.8444	684	14.8444	678				950.183	66.3339	950.183	43.464	950.183	55.1458
14.8543	714	14.8543	631				951.846	63.2555	951.846	47.3983	951.846	53.7159
14.8643	671	14.8643	630				953.51	69.9046	953.51	42.7442	953.51	54.2648
14.8743	668	14.8743	694				955.173	64.0615	955.173	46.6456	955.173	53.1956
14.8843	753	14.8843	637				956.836	66.7796	956.836	46.2408	956.836	53.3085
14.8943	732	14.8943	651				958.498	63.2493	958.498	48.1597	958.498	53.8068
14.9043	694	14.9043	702				960.16	63.9961	960.16	45.782	960.16	55.4907
14.9143	670	14.9143	651				961.822	65.5143	961.822	46.9027	961.822	54.3134
14.9243	720	14.9243	701				963.484	67.0342	963.484	46.8606	963.484	51.5412
14.9342	683	14.9342	674				965.147	65.0731	965.147	48.7792	965.147	52.7703
14.9442	721	14.9442	699				966.808	64.6887	966.808	49.5585	966.808	52.8277
14.9542	649	14.9542	689				968.468	66.2641	968.468	51.9135	968.468	54.895
14.9642	669	14.9642	701				970.129	62.7874	970.129	48.0511	970.129	54.5748
14.9742	728	14.9742	685				971.789	66.6849	971.789	49.6144	971.789	56.6309
14.9842	728	14.9842	686				973.448	64.7297	973.448	45.3216	973.448	52.2877
14.9942	695	14.9942	690				975.108	63.5433	975.108	45.296	975.108	57.4982
15.0042	701	15.0042	659				976.767	65.8607	976.767	42.9462	976.767	55.1454
15.0142	697	15.0142	652				978.425	64.6977	978.425	44.1121	978.425	57.1925
15.0241	691	15.0241	662				980.084	63.9371	980.084	48.0152	980.084	55.2733
15.0341	653	15.0341	655				981.742	67.8429	981.742	47.6446	981.742	55.346
15.0441	730	15.0441	709				983.4	66.2919	983.4	48.4251	983.4	54.208
15.0541	700	15.0541	636				985.057	66.2799	985.057	46.0758	985.057	55.8426
15.0641	686	15.0641	667				986.713	66.6501	986.713	44.8868	986.713	58.6636
15.0741	671	15.0741	687				988.37	66.6405	988.37	51.4795	988.37	58.3075
15.0841	682	15.0841	674				990.026	67.0385	990.026	46.8247	990.026	54.7861
15.094	682	15.094	653				991.682	68.6219	991.682	42.964	991.682	58.8539
15.104	729	15.104	672				993.338	68.2716	993.338	45.7243	993.338	61.3433
15.114	624	15.114	645				994.994	64.4149	994.994	46.542	994.994	60.6427
15.124	729	15.124	681				996.649	64.8364	996.649	49.6955	996.649	63.1328
15.134	734	15.134	668				998.304	64.8631	998.304	49.726	998.304	64.4201
15.144	745	15.144	684				999.959	68.3969	999.959	45.0652	999.959	73.3018
15.154	722	15.154	646				1001.61	64.1151	1001.61	49.3711	1001.61	77.7748
15.164	683	15.164	689				1003.27	71.5341	1003.27	45.8551	1003.27	76.2281
15.174	704	15.174	639				1004.92	67.2277	1004.92	46.6209	1004.92	75.063
15.1839	684	15.1839	668				1006.57	68.3891	1006.57	50.9009	1006.57	72.3015
15.1939	698	15.1939	694				1008.23	66.4424	1008.23	48.9525	1008.23	61.1604
15.2039	683	15.2039	637				1009.88	66.466	1009.88	50.1492	1009.88	61.6414
15.2139	678	15.2139	693				1011.53	64.5488	1011.53	44.7192	1011.53	58.1331
15.2239	660	15.2239	659				1013.18	67.7141	1013.18	48.6688	1013.18	54.218
15.2339	680	15.2339	680				1014.83	66.1731	1014.83	45.9542	1014.83	56.301
15.2439	695	15.2439	737				1016.49	65.0038	1016.49	47.5232	1016.49	56.3599
15.2539	627	15.2539	670				1018.14	65.3883	1018.14	47.1211	1018.14	58.0092
15.2639	681	15.2639	682				1019.79	68.1221	1019.79	44.7639	1019.79	56.8521
15.2738	710	15.2738	650				1021.44	64.6072	1021.44	43.9867	1021.44	55.3079
15.2838	672	15.2838	662				1023.09	65.805	1023.09	47.1425	1023.09	54.5828
15.2938	698	15.2938	672				1024.74	67.0138	1024.74	49.5296	1024.74	53.4645
15.3038	703	15.3038	694				1026.39	67.4385	1026.39	46.427	1026.39	53.5491
15.3138	683	15.3138	681				1028.04	65.1059	1028.04	44.8788	1028.04	56.4388
15.3238	642	15.3238	651				1029.68	67.4678	1029.68	49.2015	1029.68	54.4866
15.3338	681	15.3338	713				1031.33	67.8522	1031.33	45.2653	1031.33	56.5419
15.3438	722	15.3438	670				1032.98	60.7697	1032.98	43.6705	1032.98	54.5616
15.3537	651	15.3537	642				1034.63	65.4458	1034.63	44.4187	1034.63	54.1008
15.3637	671	15.3637	635				1036.28	68.1533	1036.28	51.0369	1036.28	52.0162
15.3737	682	15.3737	683				1037.92	65.383	1037.92	47.0845	1037.92	53.951
15.3837	661	15.3837	688				1039.57	63.7998	1039.57	47.8431	1039.57	54.2908
15.3937	673	15.3937	658				1041.22	64.9633	1041.22	44.6997	1041.22	57.0438
15.4037	723	15.4037	626				1042.86	65.3442	1042.86	48.596	1042.86	56.5894
15.4137	689	15.4137	686				1044.51	68.0625	1044.51	50.9175	1044.51	51.32
15.4237	689	15.4237	748				1046.16	67.2547	1046.16	48.54	1046.16	52.0542
15.4337	722	15.4337	693				1047.8	62.9346	1047.8	51.6311	1047.8	53.5874
15.4436	645	15.4436	711				1049.45	64.0897	1049.45	46.5345	1049.45	52.7285
15.4536	712	15.4536	655				1051.09	64.4723	1051.09	47.6935	1051.09	57.0769
15.4636	707	15.4636	721				1052.73	62.124	1052.73	50.0222	1052.73	55.8261
15.4736	701	15.4736	680				1054.38	64.4445	1054.38	46.0955	1054.38	55.7615
15.4836	701	15.4836	678				1056.02	66.353	1056.02	45.2684	1056.02	54.0787
15.4936	716	15.4936	627				1057.66	66.6842	1057.66	48.3148	1057.66	54.7743
15.5036	671	15.5036	663				1059.31	66.621	1059.31	47.4625	1059.31	51.8801
15.5136	705	15.5136	669				1060.95	67.3424	1060.95	49.7258	1060.95	55.7609
15.5236	677	15.5236	695				1062.59	67.3037	1062.59	50.841	1062.59	54.8837
15.5335	709	15.5335	678				1064.23	67.2801	1064.23	50.0353	1064.23	56.0082
15.5435	704	15.5435	663				1065.88	65.712	1065.88	47.6869	1065.88	55.9455
15.5535	654	15.5535	673				1067.52	65.6848	1067.52	48.4266	1067.52	54.6836
15.5635	705	15.5635	700				1069.16	64.4806	1069.16	47.2117	1069.16	56.9712
15.5735	704	15.5735	653				1070.8	67.1226	1070.8	49.0679	1070.8	57.6512
15.5835	668	15.5835	632				1072.44	65.8939	1072.44	49.3665	1072.44	54.3692
15.5935	681	15.5935	695				1074.08	68.1341	1074.08	41.5871	1074.08	57.0152
15.6035	696	15.6035	640				1075.72	69.6089	1075.72	50.3615	1075.72	55.7256
15.6135	666	15.6135	643				1077.36	68.7874	1077.36	47.6119	1077.36	54.056
15.6234	716	15.6234	682				1079	66.8239	1079	46.0252	1079	56.3253
15.6334	673	15.6334	681				1080.64	63.7194	1080.64	50.1916	1080.64	55.0617
15.6434	661	15.6434	678				1082.27	66.3674	1082.27	51.68	1082.27	57.7295
15.6534	725	15.6534	715				1083.91	66.7268	1083.91	49.3537	1083.91	54.9171
15.6634	687	15.6634	657				1085.55	69.7723	1085.55	52.3943	1085.55	54.4684
15.6734	675	15.6734	671				1087.19	66.7018	1087.19	49.7015	1087.19	54.806
15.6834	681	15.6834	635				1088.83	68.5925	1088.83	45.8542	1088.83	50.4344
15.6934	641	15.6934	680				1090.46	67.7903	1090.46	48.8654	1090.46	56.6174
15.7033	714	15.7033	664				1092.1	65.4462	1092.1	47.655	1092.1	52.9974
15.7133	688	15.7133	700				1093.74	68.4288	1093.74	49.4818	1093.74	54.4498
15.7233	683	15.7233	733				1095.37	69.5049	1095.37	49.7864	1095.37	54.3425
15.7333	699	15.7333	675				1097.01	67.5583	1097.01	50.1104	1097.01	56.5889
15.7433	670	15.7433	712				1098.64	64.5015	1098.64	44.0107	1098.64	56.5251
15.7533	696	15.7533	695				1100.28	66.4035	1100.28	50.4666	1100.28	56.4867
15.7633	670	15.7633	686				1101.91	67.9359	1101.91	49.7205	1101.91	54.1234
15.7733	688	15.7733	718				1103.55	67.5597	1103.55	47.0635	1103.55	52.1382
15.7833	695	15.7833	661				1105.18	66.7813	1105.18	49.3177	1105.18	50.5204
15.7932	678	15.7932	672				1106.81	65.2269	1106.81	50.0303	1106.81	55.8851
15.8032	731	15.8032	714				1108.45	67.8458	1108.45	46.1953	1108.45	52.6963
15.8132	672	15.8132	694				1110.08	65.5607	1110.08	51.1062	1110.08	56.1377
15.8232	677	15.8232	681				1111.71	69.7514	1111.71	50.3711	1111.71	56.1183
15.8332	672	15.8332	687				1113.35	66.759	1113.35	51.1762	1113.35	53.3976
15.8432	768	15.8432	637				1114.98	67.5543	1114.98	46.2801	1114.98	56.1166
15.8532	705	15.8532	700				1116.61	64.5294	1116.61	42.4941	1116.61	52.196
15.8632	693	15.8632	692				1118.24	68.3233	1118.24	50.8434	1118.24	55.6523
15.8732	741	15.8732	684				1119.87	65.658	1119.87	48.5543	1119.87	55.6025
15.8831	720	15.8831	715				1121.5	65.2877	1121.5	47.8033	1121.5	56.3495
15.8931	683	15.8931	646				1123.13	67.9795	1123.13	48.5974	1123.13	57.1214
15.9031	701	15.9031	700				1124.77	67.267	1124.77	47.1274	1124.77	53.2314
15.9131	693	15.9131	726				1126.4	64.6533	1126.4	50.233	1126.4	58.7116
15.9231	706	15.9231	705				1128.02	67.3743	1128.02	44.1894	1128.02	52.0829
15.9331	663	15.9331	726				1129.65	62.842	1129.65	46.1504	1129.65	54.4403
15.9431	727	15.9431	701				1131.28	68.6198	1131.28	46.9637	1131.28	55.2313
15.953	739	15.953	734				1132.91	67.5115	1132.91	48.1523	1132.91	53.6612
15.963	708	15.963	639				1134.54	65.6251	1134.54	47.4159	1134.54	56.7878
15.973	711	15.973	696				1136.17	66.4108	1136.17	47.0528	1136.17	50.8772
15.983	671	15.983	637				1137.8	66.0456	1137.8	49.3706	1137.8	53.9959
15.993	713	15.993	730				1139.42	67.6021	1139.42	47.094	1139.42	51.6187
16.003	682	16.003	712				1141.05	68.4009	1141.05	48.661	1141.05	52.3938
16.013	697	16.013	706				1142.68	64.9832	1142.68	49.8549	1142.68	56.3272
16.023	673	16.023	716				1144.3	68.8687	1144.3	50.6717	1144.3	53.5733
16.033	668	16.033	689				1145.93	68.9129	1145.93	46.1017	1145.93	53.1807
16.043	696	16.043	648				1147.56	65.4846	1147.56	50.3768	1147.56	52.3869
16.0529	717	16.0529	718				1149.18	68.98	1149.18	50.0215	1149.18	57.1126
16.0629	722	16.0629	713				1150.81	67.8425	1150.81	46.5704	1150.81	56.696
16.0729	693	16.0729	703				1152.43	63.6152	1152.43	47.7424	1152.43	53.1125
16.0829	681	16.0829	675				1154.06	67.4939	1154.06	49.3075	1154.06	51.5095
16.0929	705	16.0929	669				1155.68	65.5939	1155.68	47.0236	1155.68	55.456
16.1029	668	16.1029	676				1157.3	66.7907	1157.3	48.6102	1157.3	52.286
16.1129	718	16.1129	688				1158.93	66.8301	1158.93	45.5582	1158.93	58.2326
16.1228	737	16.1228	629				1160.55	67.6407	1160.55	50.629	1160.55	55.0571
16.1328	700	16.1328	679				1162.17	67.6738	1162.17	49.503	1162.17	55.8444
16.1428	656	16.1428	646				1163.8	68.4817	1163.8	48.7623	1163.8	53.8498
16.1528	670	16.1528	690				1165.42	67.7397	1165.42	48.0219	1165.42	51.4554
16.1628	724	16.1628	678				1167.04	66.9959	1167.04	47.2797	1167.04	51.8439
16.1728	681	16.1728	678				1168.66	67.0233	1168.66	50.417	1168.66	58.9992
16.1828	713	16.1828	700				1170.28	67.0392	1170.28	48.1008	1170.28	54.9904
16.1928	705	16.1928	688				1171.91	67.8161	1171.91	47.7088	1171.91	56.9394
16.2028	686	16.2028	696				1173.53	68.5729	1173.53	48.4607	1173.53	50.5011
16.2127	701	16.2127	717				1175.15	66.596	1175.15	43.3709	1175.15	54.0059
16.2227	667	16.2227	643				1176.77	68.8795	1176.77	47.2015	1176.77	53.1204
16.2327	725	16.2327	690				1178.39	69.9909	1178.39	44.8192	1178.39	53.4229
16.2427	683	16.2427	669				1180.01	69.1645	1180.01	49.4087	1180.01	54.1213
16.2527	723	16.2527	703				1181.63	66.7964	1181.63	47.4189	1181.63	53.6322
16.2627	726	16.2627	698				1183.24	66.7552	1183.24	49.6872	1183.24	51.1692
16.2727	700	16.2727	725				1184.86	67.8768	1184.86	51.1854	1184.86	55.0449
16.2827	714	16.2827	683				1186.48	65.9154	1186.48	52.3003	1186.48	51.0138
16.2927	703	16.2927	659				1188.1	66.6562	1188.1	49.562	1188.1	50.5446
16.3026	684	16.3026	704				1189.72	68.1655	1189.72	49.1375	1189.72	56.7855
16.3126	729	16.3126	709				1191.33	67.7473	1191.33	49.097	1191.33	54.3385
16.3226	696	16.3226	689				1192.95	66.5609	1192.95	51.7484	1192.95	53.8662
16.3326	711	16.3326	663				1194.57	64.226	1194.57	46.714	1194.57	56.5482
16.3426	672	16.3426	652				1196.19	66.5066	1196.19	45.5313	1196.19	51.3595
16.3526	697	16.3526	701				1197.8	68.4047	1197.8	47.4248	1197.8	53.655
16.3626	720	16.3626	696				1199.42	66.0815	1199.42	48.1665	1199.42	54.7698
16.3726	673	16.3726	655				1201.03	66.825	1201.03	48.52	1201.03	51.5557
16.3825	669	16.3825	703				1202.65	66.7926	1202.65	46.1807	1202.65	53.0502
16.3925	658	16.3925	714				1204.26	67.1295	1204.26	49.5724	1204.26	50.6036
16.4025	678	16.4025	681				1205.88	67.8318	1205.88	49.879	1205.88	50.1061
16.4125	696	16.4125	668				1207.49	64.3212	1207.49	46.3534	1207.49	55.0716
16.4225	726	16.4225	711				1209.1	67.294	1209.1	47.0251	1209.1	50.255
16.4325	730	16.4325	713				1210.72	67.9821	1210.72	52.2656	1210.72	49.3599
16.4425	686	16.4425	709				1212.33	69.0631	1212.33	47.2555	1212.33	50.0389
16.4525	751	16.4525	682				1213.95	69.777	1213.95	49.8604	1213.95	53.841
16.4625	684	16.4625	682				1215.56	67.4631	1215.56	49.8138	1215.56	54.5345
16.4724	709	16.4724	648				1217.17	65.1492	1217.17	50.5198	1217.17	50.176
16.4824	692	16.4824	682				1218.78	70.0195	1218.78	47.0535	1218.78	49.695
16.4924	702	16.4924	720				1220.39	66.5617	1220.39	53.0355	1220.39	51.9213
16.5024	715	16.5024	718				1222.01	64.2474	1222.01	46.9314	1222.01	58.4001
16.5124	692	16.5124	738				1223.62	67.2249	1223.62	49.1448	1223.62	52.1248
16.5224	686	16.5224	650				1225.23	65.3104	1225.23	44.9623	1225.23	53.5939
16.5324	728	16.5324	722				1226.84	68.3009	1226.84	49.0773	1226.84	51.5958
16.5424	726	16.5424	687				1228.45	67.9035	1228.45	46.4163	1228.45	53.4601
16.5524	686	16.5524	715				1230.06	66.3751	1230.06	45.6357	1230.06	53.3915
16.5623	720	16.5623	704				1231.67	70.1045	1231.67	48.2317	1231.67	54.0862
16.5723	680	16.5723	688				1233.28	67.8112	1233.28	50.0646	1233.28	51.3073
16.5823	687	16.5823	678				1234.89	64.7697	1234.89	48.8902	1234.89	52.7619
16.5923	709	16.5923	709				1236.49	68.8659	1236.49	47.7272	1236.49	54.992
16.6023	751	16.6023	695				1238.1	66.9781	1238.1	50.3344	1238.1	54.5499
16.6123	728	16.6123	666				1239.71	69.2352	1239.71	50.7156	1239.71	56.0526
16.6223	658	16.6223	682				1241.32	67.0069	1241.32	46.6123	1241.32	52.5762
16.6323	707	16.6323	761				1242.93	62.5263	1242.93	51.891	1242.93	50.2535
16.6423	707	16.6423	676				1244.53	70.4256	1244.53	50.0304	1244.53	49.075
16.6522	720	16.6522	726				1246.14	72.3084	1246.14	51.9112	1246.14	55.1984
16.6622	738	16.6622	716				1247.75	65.172	1247.75	48.5272	1247.75	54.0021
16.6722	711	16.6722	677				1249.35	67.8008	1249.35	50.4026	1249.35	56.6564
16.6822	723	16.6822	687				1250.96	68.1831	1250.96	49.2812	1250.96	54.6998
16.6922	729	16.6922	650				1252.56	70.4492	1252.56	48.1654	1252.56	52.7477
16.7022	726	16.7022	745				1254.17	69.7106	1254.17	45.5461	1254.17	49.6399
16.7122	703	16.7122	758				1255.77	67.8409	1255.77	49.3121	1255.77	52.691
16.7222	726	16.7222	723				1257.38	68.9775	1257.38	48.1918	1257.38	58.4399
16.7321	774	16.7321	706				1258.98	68.9934	1258.98	48.5828	1258.98	55.3351
16.7421	664	16.7421	667				1260.59	69.7752	1260.59	47.1073	1260.59	51.8564
16.7521	728	16.7521	710				1262.19	68.6873	1262.19	50.1624	1262.19	53.0171
16.7621	700	16.7621	707				1263.79	69.4849	1263.79	50.9641	1263.79	52.637
16.7721	769	16.7721	700				1265.4	71.4065	1265.4	49.4926	1265.4	54.1808
16.7821	738	16.7821	709				1267	71.8049	1267	51.7772	1267	54.1619
16.7921	756	16.7921	752				1268.6	66.9077	1268.6	51.7871	1268.6	55.2942
16.8021	761	16.8021	711				1270.21	69.9435	1270.21	47.6476	1270.21	56.0452
16.812	694	16.812	773				1271.81	71.4879	1271.81	49.5695	1271.81	55.6539
16.822	737	16.822	752				1273.41	70.0293	1273.41	51.1394	1273.41	56.4482
16.832	726	16.832	707				1275.01	65.926	1275.01	47.0425	1275.01	58.8106
16.842	726	16.842	724				1276.61	72.0518	1276.61	45.9653	1276.61	58.8413
16.852	709	16.852	699				1278.21	70.1981	1278.21	52.0834	1278.21	57.684
16.862	779	16.862	706				1279.81	66.0421	1279.81	52.108	1279.81	56.892
16.872	724	16.872	743				1281.41	73.6552	1281.41	50.9803	1281.41	58.0351
16.882	718	16.882	685				1283.01	71.3934	1283.01	54.04	1283.01	57.2366
16.892	733	16.892	668				1284.61	69.9075	1284.61	52.5576	1284.61	57.2362
16.9019	747	16.9019	734				1286.21	71.8646	1286.21	52.2355	1286.21	58.0369
16.9119	710	16.9119	737				1287.81	70.7809	1287.81	51.5379	1287.81	60.8008
16.9219	742	16.9219	739				1289.41	72.3572	1289.41	53.4998	1289.41	61.9936
16.9319	716	16.9319	702				1291	75.4434	1291	53.531	1291	61.2053
16.9419	734	16.9419	724				1292.6	73.1626	1292.6	54.3055	1292.6	56.4784
16.9519	698	16.9519	732				1294.2	71.6387	1294.2	58.1301	1294.2	60.3604
16.9619	746	16.9619	769				1295.8	73.5606	1295.8	50.4958	1295.8	60.3327
16.9719	736	16.9719	720				1297.39	73.5835	1297.39	54.7238	1297.39	60.7104
16.9819	758	16.9819	738				1298.99	71.702	1298.99	56.288	1298.99	62.2752
16.9918	718	16.9918	692				1300.59	72.5007	1300.59	54.7934	1300.59	60.7051
17.0018	668	17.0018	714				1302.18	75.5958	1302.18	53.2926	1302.18	61.4848
17.0118	711	17.0118	735				1303.78	74.8529	1303.78	57.9153	1303.78	59.5064
17.0218	720	17.0218	730				1305.37	73.716	1305.37	56.7781	1305.37	65.7689
17.0318	699	17.0318	752				1306.97	77.1699	1306.97	59.0795	1306.97	62.1948
17.0418	735	17.0418	664				1308.56	79.8473	1308.56	60.2198	1308.56	66.0774
17.0518	674	17.0518	756				1310.16	78.3024	1310.16	56.3711	1310.16	70.7393
17.0618	753	17.0618	703				1311.75	75.6089	1311.75	59.4234	1311.75	66.3646
17.0718	712	17.0718	707				1313.35	80.9668	1313.35	62.8614	1313.35	71.4222
17.0817	705	17.0817	730				1314.94	80.9616	1314.94	61.7035	1314.94	70.9831
17.0917	745	17.0917	706				1316.53	81.3414	1316.53	59.3983	1316.53	70.9388
17.1017	695	17.1017	709				1318.13	79.4259	1318.13	60.9288	1318.13	77.968
17.1117	722	17.1117	706				1319.72	85.5641	1319.72	65.9156	1319.72	75.1873
17.1217	738	17.1217	722				1321.31	81.7449	1321.31	63.245	1321.31	75.163
17.1317	695	17.1317	722				1322.9	87.5064	1322.9	68.6219	1322.9	80.6372
17.1417	718	17.1417	717				1324.49	90.9527	1324.49	66.315	1324.49	87.2717
17.1517	682	17.1517	696				1326.09	87.8549	1326.09	71.6439	1326.09	86.0132
17.1616	737	17.1616	709				1327.68	91.2417	1327.68	76.1682	1327.68	85.505
17.1716	733	17.1716	769				1329.27	94.986	1329.27	73.78	1329.27	86.5439
17.1816	699	17.1816	709				1330.86	96.4301	1330.86	80.1817	1330.86	93.0608
17.1916	741	17.1916	741				1332.45	94.8348	1332.45	83.1539	1332.45	94.8906
17.2016	731	17.2016	688				1334.04	101.654	1334.04	87.2928	1334.04	101.046
17.2116	680	17.2116	735				1335.63	98.5749	1335.63	76.5833	1335.63	99.7964
17.2216	724	17.2216	688				1337.22	109.599	1337.22	83.7934	1337.22	105.19
17.2316	714	17.2316	723				1338.81	110.312	1338.81	88.6928	1338.81	112.898
17.2416	715	17.2416	740				1340.4	120.511	1340.4	98.1253	1340.4	119.004
17.2515	772	17.2515	711				1341.98	115.082	1341.98	91.5501	1341.98	123.509
17.2615	713	17.2615	738				1343.57	120.661	1343.57	96.7439	1343.57	123.705
17.2715	743	17.2715	720				1345.16	120.917	1345.16	97.7538	1345.16	120.791
17.2815	710	17.2815	741				1346.75	126.113	1346.75	96.8854	1346.75	126.833
17.2915	778	17.2915	704				1348.33	120.36	1348.33	94.917	1348.33	127.476
17.3015	735	17.3015	720				1349.92	121.841	1349.92	98.2868	1349.92	126.618
17.3115	705	17.3115	655				1351.51	120.325	1351.51	98.6602	1351.51	127.351
17.3215	733	17.3215	741				1353.09	121.841	1353.09	99.0392	1353.09	130.804
17.3315	755	17.3315	758				1354.68	127.115	1354.68	99.0146	1354.68	136.938
17.3414	735	17.3414	734				1356.26	125.157	1356.26	100.079	1356.26	134.872
17.3514	715	17.3514	715				1357.85	117.874	1357.85	95.437	1357.85	129.66
17.3614	711	17.3614	683				1359.44	119.645	1359.44	88.1509	1359.44	130.238
17.3714	681	17.3714	710				1361.02	116.531	1361.02	90.6914	1361.02	120.797
17.3814	752	17.3814	775				1362.61	111.952	1362.61	85.357	1362.61	119.906
17.3914	719	17.3914	734				1364.19	113.81	1364.19	81.943	1364.19	117.519
17.4014	714	17.4014	729				1365.77	116.063	1365.77	83.0653	1365.77	108.601
17.4113	751	17.4113	777				1367.36	103.641	1367.36	76.2861	1367.36	114.344
17.4213	717	17.4213	713				1368.94	104.759	1368.94	75.8959	1368.94	104.259
17.4313	735	17.4313	681				1370.52	100.595	1370.52	77.7492	1370.52	101.487
17.4413	704	17.4413	721				1372.1	99.0502	1372.1	71.6892	1372.1	94.4583
17.4513	666	17.4513	723				1373.69	93.7337	1373.69	70.1284	1373.69	93.1932
17.4613	718	17.4613	745				1375.27	97.0442	1375.27	74.5606	1375.27	89.9876
17.4713	787	17.4713	789				1376.85	97.3424	1376.85	71.8536	1376.85	88.3183
17.4813	738	17.4813	729				1378.43	91.2826	1378.43	63.9182	1378.43	88.5842
17.4913	708	17.4913	739				1380.01	88.6269	1380.01	61.2609	1380.01	83.1266
17.5012	708	17.5012	753				1381.59	88.9997	1381.59	60.8824	1381.59	79.6305
17.5112	724	17.5112	706				1383.17	84.5296	1383.17	62.4015	1383.17	75.7804
17.5212	771	17.5212	735				1384.75	87.1867	1384.75	59.0618	1384.75	71.556
17.5312	717	17.5312	784				1386.33	83.0956	1386.33	57.5915	1386.33	74.2423
17.5412	705	17.5412	747				1387.91	80.4941	1387.91	60.2389	1387.91	75.3846
17.5512	744	17.5512	750				1389.49	80.8875	1389.49	57.6296	1389.49	69.599
17.5612	749	17.5612	738				1391.07	76.025	1391.07	55.0172	1391.07	69.5785
17.5712	707	17.5712	805				1392.65	77.9173	1392.65	58.7855	1392.65	63.7852
17.5812	749	17.5812	709				1394.23	79.4327	1394.23	55.7935	1394.23	66.4544
17.5911	774	17.5911	767				1395.81	77.9396	1395.81	56.5517	1395.81	62.5751
17.6011	730	17.6011	692				1397.39	75.6918	1397.39	52.7992	1397.39	66.7766
17.6111	747	17.6111	734				1398.96	75.6985	1398.96	49.0468	1398.96	63.2788
17.6211	748	17.6211	750				1400.54	78.3396	1400.54	54.6913	1400.54	61.7103
17.6311	737	17.6311	758				1402.12	74.5966	1402.12	58.8398	1402.12	62.843
17.6411	736	17.6411	757				1403.69	74.2375	1403.69	53.2173	1403.69	62.052
17.6511	733	17.6511	755				1405.27	73.88	1405.27	51.3543	1405.27	59.7207
17.6611	755	17.6611	724				1406.85	72.7745	1406.85	54.7635	1406.85	58.9363
17.6711	745	17.6711	710				1408.42	70.1713	1408.42	52.5395	1408.42	57.776
17.681	766	17.681	785				1410	70.9691	1410	49.1959	1410	61.6523
17.691	683	17.691	802				1411.57	72.5347	1411.57	50.7634	1411.57	62.0701
17.701	797	17.701	766				1413.15	69.1974	1413.15	50.4514	1413.15	60.172
17.711	741	17.711	748				1414.72	70.3888	1414.72	54.2969	1414.72	54.3881
17.721	736	17.721	765				1416.29	70.4376	1416.29	52.8381	1416.29	56.7323
17.731	747	17.731	778				1417.87	70.4747	1417.87	50.2257	1417.87	54.0166
17.741	731	17.741	779				1419.44	73.9144	1419.44	51.3905	1419.44	56.3379
17.7509	774	17.7509	729				1421.02	69.004	1421.02	51.4112	1421.02	55.5438
17.7609	790	17.7609	704				1422.59	72.8193	1422.59	51.8112	1422.59	57.8612
17.7709	808	17.7709	766				1424.16	67.5285	1424.16	49.5584	1424.16	56.6829
17.7809	736	17.7809	752				1425.73	73.2578	1425.73	52.6301	1425.73	57.8475
17.7909	728	17.7909	697				1427.31	72.5342	1427.31	52.6681	1427.31	57.8494
17.8009	784	17.8009	753				1428.88	72.951	1428.88	54.2284	1428.88	58.2411
17.8109	757	17.8109	761				1430.45	73.3649	1430.45	53.8827	1430.45	58.6297
17.8209	803	17.8209	774				1432.02	69.9647	1432.02	53.9131	1432.02	55.4986
17.8309	793	17.8309	765				1433.59	73.4211	1433.59	49.7467	1433.59	56.2691
17.8408	792	17.8408	778				1435.16	70.7763	1435.16	52.0593	1435.16	55.4749
17.8508	790	17.8508	773				1436.73	75.3779	1436.73	51.7001	1436.73	58.5886
17.8608	755	17.8608	731				1438.3	72.7235	1438.3	52.8617	1438.3	53.4815
17.8708	777	17.8708	779				1439.87	68.9131	1439.87	49.4316	1439.87	57.7545
17.8808	787	17.8808	764				1441.44	68.1467	1441.44	52.4804	1441.44	54.5794
17.8908	777	17.8908	782				1443.01	71.5697	1443.01	50.9358	1443.01	54.9151
17.9008	731	17.9008	739				1444.58	74.2205	1444.58	47.477	1444.58	54.0693
17.9108	778	17.9108	734				1446.15	70.7655	1446.15	49.7408	1446.15	52.0502
17.9208	763	17.9208	786				1447.72	70.3682	1447.72	48.1956	1447.72	52.7735
17.9307	786	17.9307	739				1449.28	74.5542	1449.28	49.7101	1449.28	51.5523
17.9407	772	17.9407	816				1450.85	69.5998	1450.85	49.709	1450.85	52.2944
17.9507	761	17.9507	742				1452.42	72.2747	1452.42	53.1447	1452.42	53.8237
17.9607	777	17.9607	739				1453.98	69.6123	1453.98	52.0059	1453.98	55.7445
17.9707	721	17.9707	752				1455.55	67.7097	1455.55	45.5252	1455.55	55.7086
17.9807	820	17.9807	752				1457.12	71.5247	1457.12	51.2447	1457.12	49.0247
17.9907	799	17.9907	756				1458.68	69.2347	1458.68	52.0028	1458.68	57.1903
18.0007	741	18.0007	744				1460.25	74.5653	1460.25	51.61	1460.25	56.7492
18.0106	762	18.0106	785				1461.81	73.4019	1461.81	51.5865	1461.81	51.2171
18.0206	821	18.0206	776				1463.38	68.4159	1463.38	51.1659	1463.38	54.6541
18.0306	783	18.0306	806				1464.94	72.558	1464.94	52.6337	1464.94	54.56
18.0406	827	18.0406	763				1466.51	70.9826	1466.51	50.6693	1466.51	53.2889
18.0506	767	18.0506	837				1468.07	70.9308	1468.07	50.2294	1468.07	54.3569
18.0606	780	18.0606	732				1469.64	67.4725	1469.64	54.7298	1469.64	52.7098
18.0706	731	18.0706	810				1471.2	70.8508	1471.2	48.9989	1471.2	52.2401
18.0806	819	18.0806	805				1472.76	70.8194	1472.76	49.3413	1472.76	53.3289
18.0906	785	18.0906	747				1474.33	68.8927	1474.33	50.4372	1474.33	54.0254
18.1005	801	18.1005	803				1475.89	75.6594	1475.89	51.5223	1475.89	58.1994
18.1105	788	18.1105	809				1477.45	68.8048	1477.45	54.4859	1477.45	52.2889
18.1205	796	18.1205	784				1479.02	67.2488	1479.02	55.5576	1479.02	53.3542
18.1305	781	18.1305	750				1480.58	73.2499	1480.58	57.0203	1480.58	52.8866
18.1405	802	18.1405	766				1482.14	69.4637	1482.14	53.6055	1482.14	50.8961
18.1505	760	18.1505	772				1483.7	70.595	1483.7	51.3413	1483.7	52.4012
18.1605	774	18.1605	745				1485.26	71.7277	1485.26	54.7338	1485.26	54.294
18.1705	798	18.1705	813				1486.82	69.0769	1486.82	55.0936	1486.82	57.7159
18.1805	782	18.1805	816				1488.38	76.5802	1488.38	49.0265	1488.38	50.687
18.1904	798	18.1904	775				1489.94	69.3826	1489.94	54.6235	1489.94	53.8506
18.2004	726	18.2004	820				1491.5	69.3446	1491.5	50.4376	1491.5	57.0244
18.2104	787	18.2104	770				1493.06	74.2031	1493.06	54.1622	1493.06	54.0453
18.2204	787	18.2204	780				1494.62	70.8006	1494.62	51.1303	1494.62	54.9279
18.2304	730	18.2304	812				1496.18	72.6543	1496.18	55.6068	1496.18	55.0365
18.2404	853	18.2404	785				1497.74	71.8645	1497.74	58.184	1497.74	55.1283
18.2504	777	18.2504	752				1499.3	70.694	1499.3	52.127	1499.3	56.364
18.2604	774	18.2604	769				1500.86	74.3969	1500.86	53.1997	1500.86	57.6018
18.2704	789	18.2704	776				1502.41	69.1212	1502.41	55.0281	1502.41	58.0783
18.2803	825	18.2803	804				1503.97	69.8416	1503.97	52.7471	1503.97	56.2632
18.2903	740	18.2903	806				1505.53	72.4312	1505.53	48.9753	1505.53	58.6654
18.3003	812	18.3003	748				1507.08	71.2841	1507.08	51.9336	1507.08	53.4087
18.3103	833	18.3103	828				1508.64	76.8657	1508.64	51.909	1508.64	56.202
18.3203	722	18.3203	767				1510.2	77.2283	1510.2	56.0022	1510.2	60.5362
18.3303	800	18.3303	831				1511.75	71.9984	1511.75	57.4891	1511.75	58.3715
18.3403	749	18.3403	772				1513.31	71.9928	1513.31	50.0142	1513.31	56.2056
18.3503	786	18.3503	803				1514.86	71.9779	1514.86	54.1004	1514.86	58.2357
18.3602	724	18.3602	761				1516.42	74.1939	1516.42	54.4453	1516.42	61.0222
18.3702	758	18.3702	789				1517.97	77.9024	1517.97	57.7762	1517.97	59.2227
18.3802	753	18.3802	768				1519.53	75.6589	1519.53	59.2573	1519.53	64.3188
18.3902	826	18.3902	834				1521.08	76.4141	1521.08	56.2831	1521.08	65.2297
18.4002	775	18.4002	777				1522.64	74.5677	1522.64	58.1661	1522.64	64.6235
18.4102	760	18.4102	800				1524.19	74.5837	1524.19	56.69	1524.19	62.4835
18.4202	799	18.4202	799				1525.74	77.203	1525.74	58.9347	1525.74	67.5987
18.4302	819	18.4302	760				1527.29	76.4539	1527.29	61.9142	1527.29	65.818
18.4401	794	18.4401	857				1528.85	76.0721	1528.85	58.9164	1528.85	60.9726
18.4501	810	18.4501	817				1530.4	77.556	1530.4	59.2772	1530.4	68.3626
18.4601	766	18.4601	806				1531.95	77.555	1531.95	64.869	1531.95	71.1723
18.4701	813	18.4701	805				1533.5	78.6865	1533.5	60.4042	1533.5	65.9687
18.4801	805	18.4801	794				1535.06	85.4328	1535.06	63.792	1535.06	73.0225
18.4901	793	18.4901	794				1536.61	77.6291	1536.61	59.3503	1536.61	69.7577
18.5001	819	18.5001	783				1538.16	82.8969	1538.16	66.4893	1538.16	76.0649
18.5101	776	18.5101	820				1539.71	79.1854	1539.71	66.1453	1539.71	71.635
18.5201	810	18.5201	780				1541.26	82.9404	1541.26	75.886	1541.26	72.9374
18.53	874	18.53	794				1542.81	83.3225	1542.81	69.9083	1542.81	78.0663
18.54	837	18.54	836				1544.36	87.4476	1544.36	74.7811	1544.36	78.9795
18.55	807	18.55	812				1545.91	90.4608	1545.91	77.4213	1545.91	80.6711
18.56	784	18.56	829				1547.46	86.7486	1547.46	76.3339	1547.46	88.5192
18.57	807	18.57	826				1549.01	94.2821	1549.01	85.7481	1549.01	86.7864
18.58	815	18.58	802				1550.55	96.952	1550.55	86.1768	1550.55	98.5015
18.59	771	18.59	761				1552.1	96.9871	1552.1	89.5926	1552.1	99.45
18.6	811	18.6	832				1553.65	101.878	1553.65	97.4857	1553.65	114.599
18.61	791	18.61	843				1555.2	111.624	1555.2	101.6	1555.2	112.416
18.6199	820	18.6199	834				1556.75	113.855	1556.75	104.95	1556.75	122.906
18.6299	779	18.6299	809				1558.29	120.596	1558.29	115.812	1558.29	129.178
18.6399	800	18.6399	771				1559.84	118.358	1559.84	123.326	1559.84	134.71
18.6499	768	18.6499	808				1561.39	130.014	1561.39	133.487	1561.39	148.338
18.6599	862	18.6599	796				1562.93	141.674	1562.93	150.03	1562.93	158.892
18.6699	843	18.6699	834				1564.48	146.566	1564.48	163.556	1564.48	177.509
18.6799	810	18.6799	800				1566.02	161.584	1566.02	175.57	1566.02	194.959
18.6899	813	18.6899	761				1567.57	176.991	1567.57	189.853	1567.57	207.044
18.6999	803	18.6999	824				1569.12	187.931	1569.12	209.816	1569.12	236.494
18.7098	814	18.7098	806				1570.66	196.28	1570.66	218.938	1570.66	243.291
18.7198	789	18.7198	789				1572.2	209.901	1572.2	227.695	1572.2	263.195
18.7298	819	18.7298	825				1573.75	226.879	1573.75	238.668	1573.75	280.366
18.7398	825	18.7398	814				1575.29	231.382	1575.29	252.942	1575.29	302.453
18.7498	832	18.7498	803				1576.84	242.949	1576.84	259.602	1576.84	311.329
18.7598	832	18.7598	833				1578.38	257.46	1578.38	267.699	1578.38	332.83
18.7698	790	18.7698	854				1579.92	258.441	1579.92	258.896	1579.92	330.453
18.7798	805	18.7798	823				1581.46	272.6	1581.46	252.78	1581.46	340.449
18.7897	853	18.7897	795				1583.01	260.925	1583.01	233.973	1583.01	343.598
18.7997	831	18.7997	843				1584.55	257.527	1584.55	221.945	1584.55	344.085
18.8097	826	18.8097	851				1586.09	250.725	1586.09	214.768	1586.09	334.535
18.8197	794	18.8197	794				1587.63	238.626	1587.63	197.048	1587.63	325.298
18.8297	854	18.8297	849				1589.17	228.756	1589.17	184.937	1589.17	309.881
18.8397	848	18.8397	809				1590.72	219.282	1590.72	173.973	1590.72	289.894
18.8497	791	18.8497	833				1592.25	204.233	1592.25	161.175	1592.25	278.789
18.8597	823	18.8597	868				1593.8	195.188	1593.8	151.011	1593.8	256.585
18.8697	791	18.8697	850				1595.34	182.377	1595.34	135.217	1595.34	240.481
18.8796	829	18.8796	802				1596.88	169.157	1596.88	133.595	1596.88	227.385
18.8896	831	18.8896	854				1598.42	158.543	1598.42	117.765	1598.42	208.146
18.8996	802	18.8996	814				1599.96	152.062	1599.96	111.67	1599.96	198.134
18.9096	885	18.9096	837				1601.49	145.639	1601.49	104.882	1601.49	176.37
18.9196	843	18.9196	809				1603.03	138.529	1603.03	92.933	1603.03	169.206
18.9296	832	18.9296	833				1604.57	131.452	1604.57	97.7698	1604.57	164.756
18.9396	888	18.9396	812				1606.11	127.724	1606.11	98.5079	1606.11	158.395
18.9496	775	18.9496	787				1607.65	122.108	1607.65	100.708	1607.65	146.655
18.9595	805	18.9595	868				1609.18	117.578	1609.18	87.2436	1609.18	131.825
18.9695	903	18.9695	793				1610.72	116.001	1610.72	89.0133	1610.72	138.317
18.9795	841	18.9795	834				1612.26	111.079	1612.26	90.4023	1612.26	131.469
18.9895	832	18.9895	833				1613.79	110.266	1613.79	85.8721	1613.79	128.84
18.9995	922	18.9995	862				1615.33	106.149	1615.33	88.4264	1615.33	116.379
19.0095	831	19.0095	841				1616.87	105.772	1616.87	88.7882	1616.87	114.985
19.0195	853	19.0195	865				1618.4	103.926	1618.4	81.7491	1618.4	111.327
19.0295	808	19.0295	878				1619.94	101.331	1619.94	85.0846	1619.94	115.642
19.0394	868	19.0394	820				1621.47	98.7187	1621.47	77.2773	1621.47	111.951
19.0494	901	19.0494	864				1623.01	101.655	1623.01	74.2796	1623.01	105.969
19.0594	835	19.0594	868				1624.54	96.8128	1624.54	66.8421	1624.54	96.5768
19.0694	874	19.0694	823				1626.08	92.7301	1626.08	68.6844	1626.08	102.016
19.0794	875	19.0794	823				1627.61	90.1451	1627.61	66.838	1627.61	94.5652
19.0894	815	19.0894	799				1629.14	87.9341	1629.14	62.031	1629.14	96.6118
19.0994	796	19.0994	873				1630.68	90.9023	1630.68	60.5498	1630.68	90.2933
19.1094	882	19.1094	866				1632.21	87.5585	1632.21	65.3556	1632.21	84.3387
19.1194	838	19.1194	872				1633.74	85.3231	1633.74	58.6715	1633.74	83.3173
19.1293	822	19.1293	844				1635.28	84.9503	1635.28	59.4074	1635.28	80.0308
19.1393	870	19.1393	888				1636.81	82.0034	1636.81	55.3465	1636.81	83.2205
19.1493	827	19.1493	819				1638.34	79.0728	1638.34	57.6037	1638.34	78.8359
19.1593	869	19.1593	847				1639.87	80.2287	1639.87	55.7919	1639.87	76.3573
19.1693	874	19.1693	875				1641.4	77.2986	1641.4	50.2611	1641.4	73.4907
19.1793	866	19.1793	870				1642.93	75.0968	1642.93	58.83	1642.93	75.1772
19.1893	845	19.1893	899				1644.47	74.7388	1644.47	51.4115	1644.47	70.3759
19.1993	853	19.1993	843				1646	72.4867	1646	54.3538	1646	67.7473
19.2093	862	19.2093	846				1647.53	71.0103	1647.53	55.7344	1647.53	69.5099
19.2192	877	19.2192	894				1649.06	71.7509	1649.06	54.7156	1649.06	70.1252
19.2292	838	19.2292	905				1650.59	74.7241	1650.59	50.4527	1650.59	63.7462
19.2392	851	19.2392	847				1652.12	70.162	1652.12	50.3513	1652.12	68.7632
19.2492	915	19.2492	848				1653.64	70.5197	1653.64	50.2787	1653.64	64.3244
19.2592	836	19.2592	851				1655.17	75.5777	1655.17	48.8649	1655.17	65.0386
19.2692	883	19.2692	877				1656.7	73.029	1656.7	53.8969	1656.7	63.1804
19.2792	868	19.2792	882				1658.23	69.7044	1658.23	47.8955	1658.23	59.5594
19.2892	882	19.2892	896				1659.76	70.1473	1659.76	50.2065	1659.76	61.0775
19.2992	850	19.2992	917				1661.29	69.944	1661.29	48.6418	1661.29	61.8925
19.3091	835	19.3091	907				1662.81	70.4136	1662.81	50.6375	1662.81	60.3861
19.3191	872	19.3191	863				1664.34	69.886	1664.34	48.6647	1664.34	60.9259
19.3291	869	19.3291	855				1665.87	70.5251	1665.87	50.2018	1665.87	63.1405
19.3391	909	19.3391	846				1667.39	67.5781	1667.39	51.8211	1667.39	60.8633
19.3491	877	19.3491	861				1668.92	66.3903	1668.92	49.9305	1668.92	60.6871
19.3591	883	19.3591	813				1670.44	67.883	1670.44	48.9988	1670.44	59.0663
19.3691	860	19.3691	877				1671.97	65.0757	1671.97	47.1902	1671.97	62.3077
19.3791	850	19.3791	905				1673.5	67.9088	1673.5	46.9894	1673.5	59.9639
19.3891	870	19.3891	851				1675.02	69.0016	1675.02	48.5036	1675.02	55.4305
19.399	917	19.399	867				1676.55	70.3107	1676.55	52.0682	1676.55	59.4521
19.409	862	19.409	824				1678.07	66.6961	1678.07	48.5365	1678.07	58.2873
19.419	873	19.419	863				1679.59	66.9859	1679.59	48.4944	1679.59	56.6117
19.429	860	19.429	930				1681.12	68.9797	1681.12	48.4453	1681.12	61.6775
19.439	868	19.439	908				1682.64	65.6497	1682.64	48.0678	1682.64	58.0136
19.449	866	19.449	846				1684.16	68.2899	1684.16	48.7848	1684.16	58.5112
19.459	881	19.459	852				1685.69	65.065	1685.69	46.0205	1685.69	56.8091
19.4689	882	19.4689	841				1687.21	68.214	1687.21	48.3939	1687.21	58.4834
19.4789	853	19.4789	891				1688.73	65.3911	1688.73	48.5816	1688.73	56.5418
19.4889	911	19.4889	879				1690.25	65.3184	1690.25	45.7488	1690.25	55.9984
19.4989	881	19.4989	849				1691.78	66.9009	1691.78	48.7525	1691.78	57.9141
19.5089	849	19.5089	825				1693.3	64.7222	1693.3	46.541	1693.3	58.3782
19.5189	887	19.5189	859				1694.82	66.3884	1694.82	47.2786	1694.82	57.8082
19.5289	876	19.5289	926				1696.34	65.743	1696.34	45.3604	1696.34	54.2879
19.5389	845	19.5389	922				1697.86	65.3645	1697.86	46.1644	1697.86	54.132
19.5489	905	19.5489	889				1699.38	66.0615	1699.38	46.0275	1699.38	56.8858
19.5588	855	19.5588	881				1700.9	66.4522	1700.9	45.1381	1700.9	54.7876
19.5688	897	19.5688	824				1702.42	65.9781	1702.42	45.0316	1702.42	53.3635
19.5788	872	19.5788	836				1703.94	64.7951	1703.94	48.8277	1703.94	53.6142
19.5888	866	19.5888	914				1705.46	65.2634	1705.46	43.8635	1705.46	54.2834
19.5988	890	19.5988	875				1706.98	65.3504	1706.98	43.9672	1706.98	56.4738
19.6088	878	19.6088	860				1708.5	67.9702	1708.5	44.8458	1708.5	56.1919
19.6188	882	19.6188	888				1710.02	65.7018	1710.02	45.1542	1710.02	54.57
19.6288	866	19.6288	938				1711.54	64.9961	1711.54	46.395	1711.54	54.9713
19.6388	930	19.6388	878				1713.05	63.7932	1713.05	44.5416	1713.05	55.5407
19.6487	857	19.6487	922				1714.57	63.8809	1714.57	43.538	1714.57	55.0693
19.6587	886	19.6587	888				1716.09	66.4015	1716.09	44.0317	1716.09	54.8019
19.6687	893	19.6687	881				1717.6	64.4749	1717.6	42.9521	1717.6	53.4564
19.6787	940	19.6787	878				1719.12	65.1338	1719.12	45.8192	1719.12	54.4823
19.6887	869	19.6887	871				1720.64	65.6162	1720.64	44.4976	1720.64	54
19.6987	937	19.6987	918				1722.15	63.3125	1722.15	44.6024	1722.15	55.5947
19.7087	857	19.7087	908				1723.67	65.8972	1723.67	44.4576	1723.67	56.0319
19.7187	839	19.7187	908				1725.19	68.0349	1725.19	44.5037	1725.19	54.0038
19.7286	913	19.7286	859				1726.7	65.8699	1726.7	44.9428	1726.7	54.0838
19.7386	863	19.7386	871				1728.22	63.0559	1728.22	44.888	1728.22	54.3502
19.7486	963	19.7486	879				1729.73	63.2736	1729.73	45.8688	1729.73	56.0613
19.7586	878	19.7586	904				1731.25	65.265	1731.25	45.353	1731.25	53.9156
19.7686	861	19.7686	910				1732.76	64.1924	1732.76	46.9877	1732.76	53.9701
19.7786	866	19.7786	880				1734.27	64.5103	1734.27	44.5233	1734.27	55.5021
19.7886	910	19.7886	906				1735.79	66.0031	1735.79	44.6955	1735.79	55.2276
19.7986	910	19.7986	916				1737.3	62.9993	1737.3	45.5634	1737.3	55.5712
19.8086	893	19.8086	903				1738.81	64.9279	1738.81	43.4791	1738.81	54.8045
19.8185	902	19.8185	899				1740.33	63.4142	1740.33	44.3506	1740.33	55.4778
19.8285	886	19.8285	920				1741.84	63.8875	1741.84	45.11	1741.84	54.8702
19.8385	854	19.8385	902				1743.35	62.9316	1743.35	43.9228	1743.35	55.6208
19.8485	918	19.8485	891				1744.86	63.3587	1744.86	42.5209	1744.86	54.1978
19.8585	901	19.8585	898				1746.37	63.2544	1746.37	43.6513	1746.37	55.9427
19.8685	891	19.8685	893				1747.89	63.1508	1747.89	43.6691	1747.89	55.3265
19.8785	943	19.8785	928				1749.4	63.1259	1749.4	41.3745	1749.4	54.8335
19.8885	902	19.8885	907				1750.91	63.4252	1750.91	41.5909	1750.91	54.1334
19.8985	906	19.8985	923				1752.42	66.0715	1752.42	43.7315	1752.42	54.5852
19.9084	891	19.9084	928				1753.93	66.4292	1753.93	43.4909	1753.93	55.3146
19.9184	893	19.9184	888				1755.44	64.714	1755.44	42.7789	1755.44	55.6903
19.9284	936	19.9284	901				1756.95	63.6666	1756.95	42.3619	1756.95	55.4154
19.9384	844	19.9384	927				1758.46	64.604	1758.46	42.4459	1758.46	56.4976
19.9484	850	19.9484	900				1759.96	63.5249	1759.96	44.8942	1759.96	54.91
19.9584	961	19.9584	926				1761.47	62.6874	1761.47	44.0965	1761.47	54.5299
19.9684	859	19.9684	916				1762.98	62.6983	1762.98	41.6459	1762.98	55.1345
19.9784	939	19.9784	934				1764.49	64.4077	1764.49	42.0587	1764.49	55.3663
19.9884	973	19.9884	890				1766	64.4576	1766	44.8103	1766	55.9998
19.9983	917	19.9983	917				1767.51	64.0701	1767.51	45.1123	1767.51	55.0953
20.0083	905	20.0083	901				1769.01	65.6283	1769.01	44.9048	1769.01	55.4176
20.0183	920	20.0183	876				1770.52	64.1856	1770.52	42.2545	1770.52	54.8572
20.0283	926	20.0283	918				1772.03	63.6021	1772.03	41.1296	1772.03	54.6482
20.0383	855	20.0383	950				1773.53	64.4218	1773.53	43.0102	1773.53	53.3995
20.0483	893	20.0483	896				1775.04	63.7539	1775.04	44.1654	1775.04	53.3937
20.0583	890	20.0583	987				1776.55	63.0881	1776.55	43.6468	1776.55	54.4929
20.0682	925	20.0682	888				1778.05	62.4962	1778.05	42.4396	1778.05	54.4501
20.0782	924	20.0782	911				1779.56	62.963	1779.56	43.7874	1779.56	54.391
20.0882	843	20.0882	871				1781.06	62.5313	1781.06	44.6663	1781.06	54.309
20.0982	938	20.0982	902				1782.57	62.1191	1782.57	42.8393	1782.57	54.0065
20.1082	924	20.1082	890				1784.07	62.7273	1784.07	43.1091	1784.07	54.1785
20.1182	935	20.1182	855				1785.57	64.116	1785.57	44.051	1785.57	54.5853
20.1282	887	20.1282	910				1787.08	63.9747	1787.08	43.7215	1787.08	54.0467
20.1382	859	20.1382	900				1788.58	62.3377	1788.58	43.6865	1788.58	53.0272
20.1482	951	20.1482	956				1790.09	62.2726	1790.09	44.6608	1790.09	53.3143
20.1581	941	20.1581	947				1791.59	62.5191	1791.59	43.3049	1791.59	54.4501
20.1681	907	20.1681	918				1793.09	61.72	1793.09	41.1165	1793.09	54.1872
20.1781	937	20.1781	878				1794.6	62.1914	1794.6	40.2287	1794.6	54.0594
20.1881	914	20.1881	925				1796.1	64.6722	1796.1	40.1329	1796.1	53.9299
20.1981	916	20.1981	901				1797.6	64.0371	1797.6	41.4351	1797.6	53.6219
20.2081	896	20.2081	881				1799.1	61.4067	1799.1	43.2218	1799.1	53.2344
20.2181	954	20.2181	920				1800.6	62.1691	1800.6	43.2448	1800.6	53.5971
20.2281	941	20.2281	854				1801.45	65.2821	1801.45	44.3035	1801.45	53.986
20.2381	936	20.2381	895				1802.95	64.1969	1802.95	41.3711	1802.95	53.5633
20.248	903	20.248	924				1804.46	66.0644	1804.46	39.9105	1804.46	52.8432
20.258	868	20.258	932				1805.97	64.2338	1805.97	43.6262	1805.97	53.4537
20.268	911	20.268	916				1807.47	63.1419	1807.47	43.2748	1807.47	55.1009
20.278	965	20.278	903				1808.98	66.4907	1808.98	43.2922	1808.98	53.7874
20.288	994	20.288	952				1810.49	66.1347	1810.49	42.1946	1810.49	52.9159
20.298	951	20.298	931				1811.99	61.3267	1811.99	44.0536	1811.99	53.6715
20.308	949	20.308	920				1813.5	62.8056	1813.5	41.8273	1813.5	53.6828
20.318	900	20.318	929				1815	60.9418	1815	45.1464	1815	53.2458
20.328	875	20.328	942				1816.51	62.4029	1816.51	46.2328	1816.51	53.6947
20.3379	975	20.3379	918				1818.01	64.5999	1818.01	39.5471	1818.01	52.8103
20.3479	930	20.3479	969				1819.52	64.2121	1819.52	45.8149	1819.52	54.7391
20.3579	911	20.3579	899				1821.02	63.8369	1821.02	42.1109	1821.02	52.8266
20.3679	917	20.3679	848				1822.53	64.585	1822.53	46.1868	1822.53	54.4691
20.3779	921	20.3779	904				1824.03	65.3431	1824.03	39.9168	1824.03	53.1563
20.3879	949	20.3879	909				1825.53	63.8811	1825.53	43.2649	1825.53	54.3593
20.3979	935	20.3979	902				1827.04	68.3333	1827.04	40.6825	1827.04	53.931
20.4079	925	20.4079	955				1828.54	64.2578	1828.54	40.6787	1828.54	53.4977
20.4178	956	20.4178	909				1830.04	66.4653	1830.04	42.8856	1830.04	52.1727
20.4278	884	20.4278	932				1831.55	61.268	1831.55	43.2369	1831.55	52.3274
20.4378	914	20.4378	949				1833.05	61.6236	1833.05	43.2201	1833.05	53.6657
20.4478	915	20.4478	1012				1834.55	62.7219	1834.55	47.274	1834.55	53.6736
20.4578	907	20.4578	942				1836.05	66.0387	1836.05	39.1296	1836.05	51.9077
20.4678	910	20.4678	954				1837.55	60.4833	1837.55	43.1822	1837.55	52.2116
20.4778	977	20.4778	928				1839.05	63.0556	1839.05	47.2292	1839.05	53.9919
20.4878	925	20.4878	900				1840.55	63.7781	1840.55	39.8244	1840.55	54.1456
20.4977	894	20.4977	1026				1842.05	66.3439	1842.05	41.2824	1842.05	53.2651
20.5077	901	20.5077	914				1843.55	59.3101	1843.55	43.8399	1843.55	53.7114
20.5177	935	20.5177	871				1845.06	64.8063	1845.06	44.5372	1845.06	53.2681
20.5277	940	20.5277	948				1846.55	63.6477	1846.55	40.7974	1846.55	52.8193
20.5377	963	20.5377	951				1848.05	63.582	1848.05	42.2002	1848.05	54.8663
20.5477	981	20.5477	897				1849.55	60.5808	1849.55	43.2308	1849.55	54.265
20.5577	932	20.5577	880				1851.05	61.2642	1851.05	42.0737	1851.05	54.4032
20.5677	927	20.5677	889				1852.55	65.2583	1852.55	43.135	1852.55	52.7912
20.5777	926	20.5777	943				1854.05	63.0404	1854.05	42.745	1854.05	53.9665
20.5877	911	20.5877	928				1855.55	61.9218	1855.55	45.6466	1855.55	54.4093
20.5976	877	20.5976	920				1857.04	64.4482	1857.04	42.3204	1857.04	54.9932
20.6076	913	20.6076	899				1858.54	66.2268	1858.54	42.6371	1858.54	53.0893
20.6176	931	20.6176	932				1860.04	60.3403	1860.04	41.8534	1860.04	52.7918
20.6276	932	20.6276	933				1861.54	63.9382	1861.54	39.9837	1861.54	53.9528
20.6376	990	20.6376	929				1863.03	65.3547	1863.03	43.9463	1863.03	53.223
20.6476	929	20.6476	938				1864.53	63.1397	1864.53	37.3677	1864.53	54.5318
20.6576	956	20.6576	931				1866.02	64.5569	1866.02	43.8701	1866.02	54.5299
20.6675	928	20.6675	943				1867.52	63.7854	1867.52	45.2713	1867.52	54.0893
20.6775	928	20.6775	938				1869.01	66.2673	1869.01	41.2258	1869.01	53.6464
20.6875	927	20.6875	897				1870.51	64.7619	1870.51	39.7221	1870.51	51.9021
20.6975	884	20.6975	958				1872.01	62.9068	1872.01	41.1203	1872.01	54.7897
20.7075	927	20.7075	937				1873.5	63.2334	1873.5	40.3618	1873.5	53.6326
20.7175	972	20.7175	930				1874.99	66.0945	1874.99	41.0571	1874.99	53.4909
20.7275	931	20.7275	882				1876.49	64.9891	1876.49	38.1489	1876.49	54.649
20.7375	937	20.7375	993				1877.98	62.8021	1877.98	41.7294	1877.98	54.075
20.7475	981	20.7475	951				1879.47	64.5769	1879.47	42.4215	1879.47	54.221
20.7574	888	20.7574	894				1880.97	65.2679	1880.97	43.1109	1880.97	53.3588
20.7674	913	20.7674	948				1882.46	64.1579	1882.46	43.438	1882.46	53.6478
20.7774	930	20.7774	958				1883.95	61.2495	1883.95	44.1202	1883.95	54.2227
20.7874	964	20.7874	987				1885.45	61.2147	1885.45	40.8478	1885.45	53.6464
20.7974	950	20.7974	938				1886.94	62.2563	1886.94	39.7338	1886.94	53.6451
20.8074	879	20.8074	993				1888.43	62.9454	1888.43	42.9308	1888.43	55.0804
20.8174	941	20.8174	904				1889.92	64.0059	1889.92	41.1228	1889.92	54.2265
20.8274	935	20.8274	944				1891.41	59.7046	1891.41	42.1953	1891.41	53.6645
20.8374	982	20.8374	908				1892.9	60.7842	1892.9	44.7084	1892.9	54.395
20.8473	987	20.8473	991				1894.39	59.7135	1894.39	44.7131	1894.39	54.4087
20.8573	878	20.8573	929				1895.88	60.4336	1895.88	43.2826	1895.88	53.8485
20.8673	1010	20.8673	958				1897.37	65.8176	1897.37	41.8552	1897.37	54.4365
20.8773	942	20.8773	930				1898.86	64.7569	1898.86	40.7935	1898.86	53.1628
20.8873	881	20.8873	915				1900.35	62.9839	1900.35	39.3781	1900.35	53.1818
20.8973	954	20.8973	891				1901.84	64.0801	1901.84	40.8324	1901.84	52.9132
20.9073	1024	20.9073	982				1903.33	61.5783	1903.33	41.2029	1903.33	53.5038
20.9173	924	20.9173	885				1904.82	62.3023	1904.82	43.3634	1904.82	55.242
20.9273	959	20.9273	918				1906.31	61.232	1906.31	42.6525	1906.31	54.251
20.9372	959	20.9372	963				1907.8	60.5298	1907.8	39.4355	1907.8	54.1258
20.9472	951	20.9472	952				1909.29	63.0723	1909.29	43.0578	1909.29	52.7088
20.9572	958	20.9572	915				1910.77	60.5775	1910.77	40.9243	1910.77	53.7366
20.9672	945	20.9672	918				1912.26	62.7481	1912.26	42.3751	1912.26	54.4726
20.9772	948	20.9772	938				1913.75	63.103	1913.75	45.6089	1913.75	53.9066
20.9872	876	20.9872	959				1915.24	61.6533	1915.24	42.3575	1915.24	54.0588
20.9972	940	20.9972	912				1916.72	65.2565	1916.72	41.6408	1916.72	53.3519
21.0072	955	21.0072	936				1918.21	62.7679	1918.21	42.3934	1918.21	54.2395
21.0171	939	21.0171	987				1919.69	62.4651	1919.69	38.847	1919.69	54.4174
21.0271	964	21.0271	929				1921.18	62.8965	1921.18	38.1926	1921.18	53.4442
21.0371	948	21.0371	886				1922.67	61.8735	1922.67	38.2526	1922.67	53.6233
21.0471	942	21.0471	966				1924.15	61.9134	1924.15	40.8283	1924.15	54.5196
21.0571	885	21.0571	910				1925.64	60.4796	1925.64	41.2077	1925.64	55.1182
21.0671	894	21.0671	1008				1927.12	63.7472	1927.12	42.2991	1927.12	54.4063
21.0771	886	21.0771	878				1928.61	59.7669	1928.61	42.6714	1928.61	54.2767
21.0871	924	21.0871	922				1930.09	62.6999	1930.09	43.4304	1930.09	54.7358
21.097	935	21.097	890				1931.57	62.3937	1931.57	38.4029	1931.57	54.1881
21.107	974	21.107	1018				1933.06	61.0104	1933.06	41.0245	1933.06	54.0822
21.117	942	21.117	995				1934.54	62.9047	1934.54	41.8293	1934.54	55.5807
21.127	1013	21.127	950				1936.02	59.3039	1936.02	35.6724	1936.02	54.0063
21.137	926	21.137	973				1937.51	64.0844	1937.51	41.549	1937.51	53.4434
21.147	928	21.147	961				1938.99	64.4593	1938.99	43.3867	1938.99	54.7752
21.157	932	21.157	954				1940.47	64.0942	1940.47	41.1916	1940.47	55.2262
21.167	891	21.167	884				1941.95	59.339	1941.95	40.0944	1941.95	53.6285
21.177	911	21.177	928				1943.43	63.3683	1943.43	41.9279	1943.43	54.6664
21.1869	953	21.1869	962				1944.92	64.4759	1944.92	43.0351	1944.92	54.5355
21.1969	926	21.1969	942				1946.4	62.6629	1946.4	37.9266	1946.4	54.5538
21.2069	950	21.2069	912				1947.88	59.7602	1947.88	41.9849	1947.88	54.8697
21.2169	916	21.2169	985				1949.36	67.1349	1949.36	42.7612	1949.36	54.0167
21.2269	957	21.2269	920				1950.84	61.6751	1950.84	42.0739	1950.84	54.3385
21.2369	923	21.2369	925				1952.32	62.8126	1952.32	41.7436	1952.32	54.5105
21.2469	947	21.2469	932				1953.8	66.1413	1953.8	42.8657	1953.8	54.9705
21.2569	919	21.2569	938				1955.28	57.3152	1955.28	42.4988	1955.28	54.1001
21.2669	900	21.2669	950				1956.76	64.2956	1956.76	41.754	1956.76	54.2559
21.2768	934	21.2768	906				1958.24	62.8156	1958.24	41.0083	1958.24	53.8231
21.2868	969	21.2868	943				1959.72	59.132	1959.72	38.7942	1959.72	55.1555
21.2968	904	21.2968	939				1961.19	63.1687	1961.19	40.6243	1961.19	52.9589
21.3068	982	21.3068	906				1962.67	62.7891	1962.67	42.0809	1962.67	52.8195
21.3168	932	21.3168	923				1964.15	63.8714	1964.15	40.223	1964.15	54
21.3268	930	21.3268	938				1965.63	62.0113	1965.63	38.3623	1965.63	54.2829
21.3368	958	21.3368	931				1967.1	62.7252	1967.1	43.4781	1967.1	53.5395
21.3468	919	21.3468	929				1968.58	61.6113	1968.58	43.4622	1968.58	54.7063
21.3568	948	21.3568	972				1970.06	63.8022	1970.06	39.4179	1970.06	56.3141
21.3667	965	21.3667	945				1971.53	63.0589	1971.53	40.8735	1971.53	54.1084
21.3767	914	21.3767	973				1973.01	63.0415	1973.01	41.2213	1973.01	54.6864
21.3867	957	21.3867	930				1974.49	63.3791	1974.49	42.2894	1974.49	54.2342
21.3967	935	21.3967	967				1975.96	62.2434	1975.96	41.1508	1975.96	53.9256
21.4067	940	21.4067	959				1977.44	63.6664	1977.44	41.4745	1977.44	54.9327
21.4167	898	21.4167	982				1978.91	62.1723	1978.91	43.2651	1978.91	54.1876
21.4267	951	21.4267	912				1980.39	63.2445	1980.39	46.5237	1980.39	54.3231
21.4367	942	21.4367	882				1981.86	59.2145	1981.86	41.3957	1981.86	55.7738
21.4467	979	21.4467	930				1983.34	65.0294	1983.34	36.9981	1983.34	53.8675
21.4566	941	21.4566	939				1984.81	60.6227	1984.81	42.4306	1984.81	54.4363
21.4666	934	21.4666	909				1986.28	62.7588	1986.28	38.3742	1986.28	53.6879
21.4766	934	21.4766	910				1987.76	63.4231	1987.76	41.219	1987.76	54.0997
21.4866	967	21.4866	908				1989.23	62.6315	1989.23	39.6995	1989.23	53.4935
21.4966	966	21.4966	969				1990.7	62.5749	1990.7	41.0902	1990.7	54.1958
21.5066	937	21.5066	913				1992.18	66.1506	1992.18	37.4279	1992.18	54.6124
21.5166	960	21.5166	890				1993.65	66.1191	1993.65	41.3761	1993.65	53.4425
21.5266	924	21.5266	983				1995.12	62.4794	1995.12	42.433	1995.12	53.2872
21.5365	931	21.5365	924				1996.59	62.8085	1996.59	39.5099	1996.59	54.1403
21.5465	917	21.5465	929				1998.07	60.239	1998.07	39.103	1998.07	54.1216
21.5565	955	21.5565	921				1999.54	60.9051	1999.54	39.7651	1999.54	53.6663
21.5665	982	21.5665	927				2001.01	60.4853	2001.01	37.9033	2001.01	52.2039
21.5765	951	21.5765	915				2002.48	63.6572	2002.48	38.5609	2002.48	54.9097
21.5865	933	21.5865	968				2003.95	59.6568	2003.95	42.0882	2003.95	52.3053
21.5965	907	21.5965	866				2005.42	66.7675	2005.42	40.2429	2005.42	54.2909
21.6065	977	21.6065	886				2006.89	63.5	2006.89	41.6258	2006.89	53.9859
21.6165	900	21.6165	975				2008.36	60.9624	2008.36	41.5863	2008.36	53.2561
21.6264	919	21.6264	918				2009.83	63.0799	2009.83	38.7033	2009.83	54.102
21.6364	987	21.6364	934				2011.3	62.352	2011.3	41.5432	2011.3	54.6656
21.6464	958	21.6464	926				2012.77	57.3492	2012.77	41.1768	2012.77	52.5197
21.6564	903	21.6564	1004				2014.24	62.3328	2014.24	40.4513	2014.24	54.5113
21.6664	886	21.6664	958				2015.7	61.5995	2015.7	41.1424	2015.7	54.0735
21.6764	937	21.6764	913				2017.17	62.6371	2017.17	42.1769	2017.17	53.2049
21.6864	1002	21.6864	942				2018.64	60.8196	2018.64	42.4909	2018.64	53.3319
21.6963	919	21.6963	952				2020.11	62.918	2020.11	39.9622	2020.11	54.1703
21.7063	963	21.7063	977				2021.57	62.1793	2021.57	40.6436	2021.57	54.2999
21.7163	935	21.7163	951				2023.04	60.3857	2023.04	39.2035	2023.04	53.1546
21.7263	895	21.7263	918				2024.51	58.9527	2024.51	39.5439	2024.51	54.4256
21.7363	961	21.7363	902				2025.97	62.8408	2025.97	43.7844	2025.97	52.9978
21.7463	943	21.7463	883				2027.44	63.1716	2027.44	41.6295	2027.44	53.9806
21.7563	1001	21.7563	961				2028.91	64.5605	2028.91	39.4725	2028.91	53.4011
21.7663	982	21.7663	909				2030.37	62.0551	2030.37	39.4466	2030.37	52.5401
21.7763	921	21.7763	921				2031.84	62.0421	2031.84	40.4947	2031.84	54.3747
21.7862	992	21.7862	925				2033.3	62.0458	2033.3	38.0191	2033.3	53.0991
21.7962	983	21.7962	881				2034.77	60.2943	2034.77	35.2036	2034.77	53.9542
21.8062	934	21.8062	918				2036.23	62.0972	2036.23	40.9046	2036.23	54.6728
21.8162	964	21.8162	935				2037.7	61.4243	2037.7	42.0076	2037.7	53.2653
21.8262	907	21.8262	922				2039.16	64.302	2039.16	43.4673	2039.16	52.5653
21.8362	998	21.8362	966				2040.62	64.3351	2040.62	40.6571	2040.62	53.4268
21.8462	948	21.8462	908				2042.09	63.6486	2042.09	43.5275	2042.09	54.287
21.8562	1007	21.8562	898				2043.55	61.8852	2043.55	41.4087	2043.55	53.8636
21.8662	882	21.8662	890				2045.01	60.4692	2045.01	41.4167	2045.01	54.1492
21.8761	934	21.8761	907				2046.48	60.4713	2046.48	43.1986	2046.48	53.8631
21.8861	1005	21.8861	980				2047.94	63.6747	2047.94	42.1285	2047.94	53.718
21.8961	966	21.8961	937				2049.4	59.4019	2049.4	38.9231	2049.4	54.0006
21.9061	966	21.9061	939				2050.86	62.6122	2050.86	42.1331	2050.86	54.0005
21.9161	947	21.9161	905				2052.33	61.5594	2052.33	43.5746	2052.33	52.8642
21.9261	936	21.9261	936				2053.79	59.09	2053.79	41.1082	2053.79	54.1545
21.9361	982	21.9361	951				2055.25	63.0455	2055.25	41.1425	2055.25	53.8792
21.9461	949	21.9461	848				2056.71	61.2919	2056.71	40.4606	2056.71	53.0314
21.9561	953	21.9561	933				2058.17	61.6708	2058.17	39.4109	2058.17	53.0368
21.966	957	21.966	926				2059.63	59.8951	2059.63	39.7795	2059.63	54.0395
21.976	936	21.976	923				2061.09	62.0485	2061.09	39.0725	2061.09	55.6137
21.986	916	21.986	888				2062.55	62.4237	2062.55	40.5202	2062.55	53.4724
21.996	947	21.996	917				2064.01	62.1012	2064.01	38.408	2064.01	53.1964
22.006	934	22.006	935				2065.47	61.795	2065.47	41.3275	2065.47	52.9257
22.016	992	22.016	832				2066.93	60.7754	2066.93	42.466	2066.93	53.3744
22.026	981	22.026	876				2068.39	63.3393	2068.39	42.8783	2068.39	53.9648
22.036	959	22.036	923				2069.84	59.7719	2069.84	40.0321	2069.84	53.6857
22.046	865	22.046	863				2071.3	59.4247	2071.3	37.8856	2071.3	54.4084
22.0559	943	22.0559	886				2072.76	65.1936	2072.76	38.9731	2072.76	54.6975
22.0659	1002	22.0659	874				2074.22	59.8061	2074.22	40.4278	2074.22	52.6837
22.0759	907	22.0759	895				2075.67	59.8293	2075.67	39.011	2075.67	53.2664
22.0859	952	22.0859	902				2077.13	62.3829	2077.13	38.3191	2077.13	53.5634
22.0959	941	22.0959	933				2078.59	61.327	2078.59	38.3449	2078.59	53.5709
22.1059	921	22.1059	919				2080.05	61.7055	2080.05	41.9734	2080.05	52.7082
22.1159	912	22.1159	915				2081.5	62.7984	2081.5	38.7312	2081.5	54.0096
22.1258	933	22.1258	948				2082.96	61.3592	2082.96	40.5431	2082.96	53.865
22.1358	963	22.1358	924				2084.41	59.9212	2084.41	40.5505	2084.41	53.5764
22.1458	919	22.1458	885				2085.87	62.4625	2085.87	40.9231	2085.87	53.8675
22.1558	926	22.1558	927				2087.32	62.1132	2087.32	39.127	2087.32	53.291
22.1658	943	22.1658	902				2088.78	60.6759	2088.78	40.9447	2088.78	53.5816
22.1758	981	22.1758	946				2090.23	62.4895	2090.23	42.3963	2090.23	53.7257
22.1858	934	22.1858	912				2091.69	61.4044	2091.69	41.6723	2091.69	53.5789
22.1958	926	22.1958	894				2093.14	60.6782	2093.14	41.6688	2093.14	54.4438
22.2058	956	22.2058	868				2094.6	62.8446	2094.6	43.8339	2094.6	53.5717
22.2157	966	22.2157	888				2096.05	65.0082	2096.05	41.2938	2096.05	53.2776
22.2257	962	22.2257	924				2097.5	60.2965	2097.5	40.9209	2097.5	52.8378
22.2357	937	22.2357	918				2098.96	59.1987	2098.96	40.9055	2098.96	53.843
22.2457	943	22.2457	925				2100.41	61.7137	2100.41	37.9974	2100.41	53.6903
22.2557	939	22.2557	878				2101.86	64.5917	2101.86	40.5134	2101.86	53.3944
22.2657	909	22.2657	922				2103.32	59.1701	2103.32	40.5095	2103.32	53.2466
22.2757	909	22.2757	870				2104.77	60.6225	2104.77	38.349	2104.77	53.8251
22.2857	961	22.2857	899				2106.22	57.7439	2106.22	38.0001	2106.22	53.8277
22.2956	909	22.2956	854				2107.67	63.5353	2107.67	38.0072	2107.67	52.9607
22.3056	952	22.3056	896				2109.12	63.1661	2109.12	40.1678	2109.12	53.3894
22.3156	895	22.3156	865				2110.57	57.7176	2110.57	38.6912	2110.57	53.8098
22.3256	936	22.3256	872				2112.02	60.5612	2112.02	33.5924	2112.02	53.2126
22.3356	900	22.3356	910				2113.47	62.3129	2113.47	39.6712	2113.47	53.1919
22.3456	900	22.3456	916				2114.92	61.5516	2114.92	36.3892	2114.92	52.3113
22.3556	917	22.3556	904				2116.37	59.3673	2116.37	40.6788	2116.37	53.4509
22.3656	989	22.3656	880				2117.82	60.0729	2117.82	36.7083	2117.82	53.5871
22.3756	916	22.3756	892				2119.27	59.7057	2119.27	40.2942	2119.27	53.1505
22.3855	934	22.3855	904				2120.72	60.0551	2120.72	41.0012	2120.72	51.4195
22.3955	922	22.3955	832				2122.17	60.0362	2122.17	40.2609	2122.17	52.8476
22.4055	939	22.4055	869				2123.62	62.5194	2123.62	43.0994	2123.62	53.696
22.4155	981	22.4155	933				2125.07	60.6913	2125.07	36.2471	2125.07	53.2506
22.4255	942	22.4255	899				2126.52	62.814	2126.52	39.803	2126.52	53.9548
22.4355	961	22.4355	864				2127.96	58.5021	2127.96	39.4303	2127.96	53.5175
22.4455	915	22.4455	874				2129.41	61.7272	2129.41	37.2817	2129.41	54.3753
22.4555	957	22.4555	851				2130.86	61.0177	2130.86	40.5122	2130.86	54.519
22.4655	917	22.4655	853				2132.3	61.3758	2132.3	41.9445	2132.3	53.9432
22.4754	930	22.4754	903				2133.75	60.6427	2133.75	40.8507	2133.75	53.3614
22.4854	972	22.4854	845				2135.2	64.1854	2135.2	39.7379	2135.2	52.7734
22.4954	948	22.4954	874				2136.65	61.273	2136.65	40.7567	2136.65	54.6117
22.5054	935	22.5054	926				2138.09	60.8611	2138.09	39.2695	2138.09	53.8735
22.5154	896	22.5154	865				2139.54	62.9488	2139.54	38.8596	2139.54	53.7093
22.5254	902	22.5254	930				2140.98	63.2642	2140.98	37.7511	2140.98	52.9802
22.5354	970	22.5354	859				2142.43	61.8171	2142.43	40.2178	2142.43	52.9697
22.5454	848	22.5454	868				2143.87	62.1649	2143.87	37.0076	2143.87	53.5336
22.5554	939	22.5554	840				2145.32	59.3207	2145.32	41.9882	2145.32	53.8163
22.5653	950	22.5653	824				2146.76	62.168	2146.76	40.5662	2146.76	52.8184
22.5753	909	22.5753	876				2148.21	60.3823	2148.21	38.7794	2148.21	53.2403
22.5853	901	22.5853	890				2149.65	60.0071	2149.65	40.5355	2149.65	51.8085
22.5953	915	22.5953	909				2151.09	61.3976	2151.09	40.5012	2151.09	53.5007
22.6053	963	22.6053	797				2152.54	60.6516	2152.54	37.268	2152.54	53.6269
22.6153	896	22.6153	890				2153.98	61.3281	2153.98	35.8163	2153.98	53.0447
22.6253	914	22.6253	883				2155.42	59.1768	2155.42	38.9806	2155.42	53.1749
22.6353	938	22.6353	853				2156.86	58.4524	2156.86	40.0249	2156.86	53.7329
22.6453	909	22.6453	850				2158.31	60.2115	2158.31	38.2409	2158.31	52.0264
22.6552	891	22.6552	953				2159.75	60.1997	2159.75	36.4582	2159.75	53.7189
22.6652	911	22.6652	841				2161.19	59.8314	2161.19	39.6274	2161.19	53.5693
22.6752	937	22.6752	845				2162.63	60.5216	2162.63	39.6081	2162.63	54.4089
22.6852	882	22.6852	861				2164.07	59.09	2164.07	41.7096	2164.07	53.1268
22.6952	950	22.6952	839				2165.51	59.4297	2165.51	39.5727	2165.51	54.5326
22.7052	874	22.7052	828				2166.95	61.1889	2166.95	40.9772	2166.95	53.1138
22.7152	947	22.7152	850				2168.4	59.4227	2168.4	41.3302	2168.4	52.5463
22.7251	941	22.7251	807				2169.83	58.7238	2169.83	39.5715	2169.83	52.9706
22.7351	916	22.7351	834				2171.27	63.6874	2171.27	39.2328	2171.27	53.9634
22.7451	917	22.7451	823				2172.72	61.2327	2172.72	41.0217	2172.72	52.9783
22.7551	946	22.7551	913				2174.15	63.7341	2174.15	40.6925	2174.15	52.7009
22.7651	912	22.7651	868				2175.59	59.1552	2175.59	37.1757	2175.59	53.2737
22.7751	955	22.7751	858				2177.03	62.01	2177.03	40.7394	2177.03	52.5699
22.7851	936	22.7851	886				2178.47	62.7321	2178.47	42.8796	2178.47	54.5573
22.7951	886	22.7951	884				2179.91	56.7068	2179.91	37.9175	2179.91	53.2793
22.8051	931	22.8051	841				2181.35	62.373	2181.35	40.746	2181.35	52.1399
22.815	946	22.815	851				2182.78	59.8811	2182.78	42.5059	2182.78	53.4096
22.825	890	22.825	856				2184.22	62.7078	2184.22	38.9523	2184.22	53.5457
22.835	951	22.835	848				2185.66	63.0597	2185.66	38.5948	2185.66	54.5345
22.845	968	22.845	903				2187.1	63.0631	2187.1	40.0148	2187.1	52.8323
22.855	899	22.855	849				2188.53	60.9429	2188.53	39.3115	2188.53	52.8319
22.865	924	22.865	880				2189.97	63.4308	2189.97	40.0265	2189.97	54.2497
22.875	952	22.875	859				2191.41	62.7298	2191.41	39.3247	2191.41	53.9666
22.885	861	22.885	827				2192.84	60.2594	2192.84	41.11	2192.84	54.8199
22.895	978	22.895	876				2194.28	59.2135	2194.28	39.7106	2194.28	53.1218
22.9049	900	22.9049	852				2195.71	59.2376	2195.71	40.0918	2195.71	53.4126
22.9149	946	22.9149	806				2197.15	60.3291	2197.15	40.1194	2197.15	54.1308
22.9249	955	22.9249	825				2198.58	62.8394	2198.58	40.1416	2198.58	54.2789
22.9349	854	22.9349	850				2200.02	62.1407	2200.02	41.5767	2200.02	54.9927
22.9449	971	22.9449	878				2201.45	59.2979	2201.45	38.0219	2201.45	52.2876
22.9549	894	22.9549	808				2202.89	63.5666	2202.89	40.5109	2202.89	52.7119
22.9649	971	22.9649	800				2204.32	60.7222	2204.32	39.8005	2204.32	53.2791
22.9749	951	22.9749	848				2205.75	58.2394	2205.75	42.2999	2205.75	54.8455
22.9849	917	22.9849	862				2207.19	58.6098	2207.19	40.1806	2207.19	52.8557
22.9948	960	22.9948	907				2208.62	59.3404	2208.62	39.4881	2208.62	54
23.0048	905	23.0048	861				2210.05	60.7835	2210.05	41.2886	2210.05	52.5624
23.0148	1005	23.0148	826				2211.49	56.5187	2211.49	37.3812	2211.49	53.2613
23.0248	888	23.0248	819				2212.92	59.0247	2212.92	40.6011	2212.92	53.8168
23.0348	951	23.0348	866				2214.35	59.7499	2214.35	39.1865	2214.35	53.0889
23.0448	925	23.0448	806				2215.78	61.9095	2215.78	40.9898	2215.78	53.505
23.0548	953	23.0548	833				2217.21	61.5775	2217.21	37.4437	2217.21	54.2096
23.0648	914	23.0648	791				2218.64	61.6027	2218.64	38.8975	2218.64	52.6276
23.0748	921	23.0748	823				2220.08	60.1903	2220.08	40.3458	2220.08	53.7593
23.0847	859	23.0847	852				2221.51	62.7022	2221.51	39.6382	2221.51	52.8848
23.0947	880	23.0947	770				2222.94	57.3395	2222.94	41.0722	2222.94	52.7239
23.1047	918	23.1047	813				2224.37	63.0737	2224.37	38.5768	2224.37	53.2807
23.1147	904	23.1147	789				2225.8	63.0988	2225.8	39.3165	2225.8	53.9867
23.1247	940	23.1247	826				2227.23	57.7612	2227.23	41.1469	2227.23	53.9823
23.1347	934	23.1347	804				2228.66	59.9515	2228.66	39.7555	2228.66	52.9746
23.1447	889	23.1447	835				2230.09	62.137	2230.09	37.9922	2230.09	53.2545
23.1547	890	23.1547	820				2231.51	63.9484	2231.51	40.5211	2231.51	52.8096
23.1646	917	23.1646	811				2232.94	63.2301	2232.94	39.0834	2232.94	53.7967
23.1746	984	23.1746	795				2234.37	58.1973	2234.37	40.5173	2234.37	53.0581
23.1846	919	23.1846	801				2235.8	58.923	2235.8	40.5247	2235.8	52.7543
23.1946	947	23.1946	797				2237.23	63.2612	2237.23	38.0326	2237.23	53.8948
23.2046	937	23.2046	847				2238.65	60.0608	2238.65	39.1495	2238.65	53.1705
23.2146	935	23.2146	803				2240.08	59.0183	2240.08	42.0731	2240.08	54.0313
23.2246	919	23.2246	836				2241.51	61.9328	2241.51	41.0247	2241.51	53.8803
23.2346	899	23.2346	787				2242.94	61.9496	2242.94	41.7636	2242.94	52.8574
23.2446	924	23.2446	787				2244.36	60.8727	2244.36	39.9646	2244.36	53.5622
23.2545	899	23.2545	792				2245.79	61.5986	2245.79	39.9681	2245.79	52.8228
23.2645	911	23.2645	788				2247.22	57.6379	2247.22	35.2851	2247.22	52.23
23.2745	911	23.2745	801				2248.64	64.5199	2248.64	40.7218	2248.64	53.2295
23.2845	958	23.2845	741				2250.07	59.8464	2250.07	38.9392	2250.07	51.4842
23.2945	886	23.2945	870				2251.49	60.5883	2251.49	39.3201	2251.49	52.9184
23.3045	928	23.3045	811				2252.92	59.1502	2252.92	36.4346	2252.92	52.758
23.3145	886	23.3145	761				2254.34	60.2368	2254.34	37.8822	2254.34	52.1604
23.3244	942	23.3244	793				2255.77	62.0461	2255.77	39.3289	2255.77	50.9836
23.3344	925	23.3344	798				2257.19	60.6085	2257.19	36.443	2257.19	51.8362
23.3444	951	23.3444	815				2258.62	59.1842	2258.62	39.0012	2258.62	53.8539
23.3544	913	23.3544	789				2260.04	57.4055	2260.04	37.5875	2260.04	53.1242
23.3644	987	23.3644	766				2261.46	59.2492	2261.46	41.2479	2261.46	52.6822
23.3744	924	23.3744	849				2262.89	58.546	2262.89	39.0951	2262.89	51.8007
23.3844	943	23.3844	771				2264.31	60.7393	2264.31	45.285	2264.31	52.9492
23.3944	908	23.3944	817				2265.73	60.0216	2265.73	37.3019	2265.73	52.9335
23.4044	906	23.4044	785				2267.15	62.2078	2267.15	38.7606	2267.15	53.4981
23.4143	920	23.4143	802				2268.58	59.3033	2268.58	42.0337	2268.58	52.7533
23.4243	870	23.4243	814				2270	62.9343	2270	37.6685	2270	52.4423
23.4343	911	23.4343	807				2271.42	62.1967	2271.42	38.7471	2271.42	53.5819
23.4443	900	23.4443	789				2272.84	61.8187	2272.84	39.8211	2272.84	52.6855
23.4543	907	23.4543	841				2274.26	58.5407	2274.26	40.899	2274.26	51.5007
23.4643	932	23.4643	816				2275.68	62.5368	2275.68	41.6267	2275.68	51.9179
23.4743	886	23.4743	794				2277.1	63.2802	2277.1	35.4681	2277.1	52.7765
23.4843	892	23.4843	759				2278.52	62.9427	2278.52	38.3986	2278.52	52.6213
23.4943	971	23.4943	770				2279.94	56.7834	2279.94	37.3305	2279.94	52.6111
23.5042	896	23.5042	805				2281.36	62.2554	2281.36	42.4395	2281.36	52.7432
23.5142	967	23.5142	742				2282.78	60.4414	2282.78	38.0774	2282.78	52.2895
23.5242	959	23.5242	773				2284.2	61.5342	2284.2	44.9934	2284.2	52.5619
23.5342	913	23.5342	784				2285.62	61.1722	2285.62	39.1708	2285.62	52.1067
23.5442	908	23.5442	812				2287.04	61.9068	2287.04	36.9922	2287.04	52.0899
23.5542	945	23.5542	786				2288.46	63.009	2288.46	43.1918	2288.46	51.6373
23.5642	960	23.5642	835				2289.88	59.3748	2289.88	37.372	2289.88	52.3495
23.5742	992	23.5742	842				2291.3	59.0127	2291.3	40.2879	2291.3	52.6227
23.5842	928	23.5842	772				2292.71	60.101	2292.71	40.6465	2292.71	52.3104
23.5941	943	23.5941	720				2294.13	60.0926	2294.13	37.3587	2294.13	52.2881
23.6041	965	23.6041	791				2295.55	59.3579	2295.55	39.172	2295.55	52.4122
23.6141	963	23.6141	774				2296.97	60.8153	2296.97	39.5363	2296.97	51.6651
23.6241	876	23.6241	795				2298.38	59.7314	2298.38	40.6376	2298.38	52.8147
23.6341	911	23.6341	731				2299.8	59.0129	2299.8	38.8266	2299.8	52.2168
23.6441	972	23.6441	791				2301.22	61.566	2301.22	42.1079	2301.22	51.6157
23.6541	933	23.6541	840				2302.63	60.4612	2302.63	38.8155	2302.63	52.0294
23.6641	902	23.6641	780				2304.05	60.0732	2304.05	39.5178	2304.05	50.5451
23.6741	882	23.6741	826				2305.46	61.5028	2305.46	36.579	2305.46	53.1366
23.684	949	23.684	825				2306.88	59.6676	2306.88	36.9254	2306.88	52.8199
23.694	891	23.694	767				2308.29	60.3917	2308.29	38.0123	2308.29	51.7814
23.704	912	23.704	795				2309.71	60.3952	2309.71	42.0154	2309.71	52.0545
23.714	953	23.714	808				2311.12	61.1202	2311.12	36.5575	2311.12	51.8891
23.724	894	23.724	786				2312.54	62.92	2312.54	38.7205	2312.54	53.0266
23.734	913	23.734	752				2313.95	60.7087	2313.95	43.0463	2313.95	52.7047
23.744	909	23.744	756				2315.36	62.8549	2315.36	40.1065	2315.36	52.2378
23.7539	884	23.7539	785				2316.78	62.8371	2316.78	41.5385	2316.78	50.7613
23.7639	908	23.7639	792				2318.19	61.3903	2318.19	40.8167	2318.19	52.1946
23.7739	967	23.7739	817				2319.6	60.32	2319.6	40.4731	2319.6	52.3277
23.7839	923	23.7839	781				2321.02	65.0564	2321.02	41.579	2321.02	51.879
23.7939	948	23.7939	800				2322.43	63.2372	2322.43	40.8483	2322.43	52.8753
23.8039	928	23.8039	778				2323.84	62.8423	2323.84	40.0889	2323.84	51.1026
23.8139	965	23.8139	721				2325.25	61.7015	2325.25	37.8594	2325.25	51.7899
23.8239	968	23.8239	743				2326.66	58.0256	2326.66	40.3334	2326.66	50.3024
23.8339	897	23.8339	738				2328.08	57.6199	2328.08	38.113	2328.08	52.7242
23.8438	978	23.8438	759				2329.49	61.5617	2329.49	39.1626	2329.49	51.6814
23.8538	916	23.8538	705				2330.9	62.9855	2330.9	37.3376	2330.9	50.9335
23.8638	982	23.8638	768				2332.31	61.5273	2332.31	38.4043	2332.31	52.0635
23.8738	926	23.8738	758				2333.72	64.393	2333.72	41.2691	2333.72	53.0468
23.8838	958	23.8838	759				2335.13	64.3654	2335.13	41.961	2335.13	53.1615
23.8938	957	23.8938	719				2336.54	59.2907	2336.54	39.7644	2336.54	51.8332
23.9038	929	23.9038	764				2337.95	61.7731	2337.95	41.5229	2337.95	52.6633
23.9138	1013	23.9138	778				2339.36	64.9669	2339.36	44.3533	2339.36	53.3472
23.9237	965	23.9237	777				2340.77	62.7718	2340.77	40.0012	2340.77	54.1737
23.9337	966	23.9337	755				2342.18	63.8139	2342.18	42.1176	2342.18	51.7018
23.9437	993	23.9437	736				2343.59	63.0713	2343.59	40.6564	2343.59	51.1002
23.9537	973	23.9537	733				2344.99	58.754	2344.99	40.2783	2344.99	52.2211
23.9637	914	23.9637	714				2346.4	60.1679	2346.4	38.8246	2346.4	51.3351
23.9737	954	23.9737	772				2347.81	58.3484	2347.81	40.58	2347.81	51.5906
23.9837	980	23.9837	779				2349.22	62.2331	2349.22	36.5961	2349.22	51.696
23.9937	997	23.9937	756				2350.62	61.0987	2350.62	39.3881	2350.62	51.9386
24.0037	958	24.0037	771				2352.03	61.3913	2352.03	39.3208	2352.03	52.4648
24.0136	1007	24.0136	661				2353.44	59.915	2353.44	34.997	2353.44	52.5667
24.0236	965	24.0236	752				2354.85	58.8102	2354.85	36.0242	2354.85	52.2471
24.0336	963	24.0336	725				2356.25	62.682	2356.25	42.7338	2356.25	51.6467
24.0436	1003	24.0436	749				2357.66	59.8058	2357.66	40.2079	2357.66	52.0385
24.0536	956	24.0536	713				2359.06	61.1769	2359.06	40.511	2359.06	51.4345
24.0636	975	24.0636	754				2360.47	60.4165	2360.47	40.0994	2360.47	51.9613
24.0736	935	24.0736	744				2361.87	62.4832	2361.87	37.2172	2361.87	51.2154
24.0836	969	24.0836	722				2363.28	56.7892	2363.28	41.7521	2363.28	51.4601
24.0936	957	24.0936	762				2364.68	61.6781	2364.68	38.8805	2364.68	51.5639
24.1035	931	24.1035	724				2366.09	60.9242	2366.09	40.9391	2366.09	51.5259
24.1135	1005	24.1135	749				2367.49	61.5753	2367.49	38.0717	2367.49	51.0656
24.1235	956	24.1235	779				2368.9	58.017	2368.9	36.6176	2368.9	51.0284
24.1335	980	24.1335	754				2370.3	59.38	2370.3	39.0288	2370.3	52.2553
24.1435	956	24.1435	753				2371.7	60.7479	2371.7	40.7432	2371.7	51.2422
24.1535	991	24.1535	726				2373.11	59.6673	2373.11	40.3587	2373.11	51.3513
24.1635	974	24.1635	729				2374.51	57.8855	2374.51	39.6207	2374.51	50.8994
24.1735	1019	24.1735	796				2375.91	59.243	2375.91	39.9242	2375.91	52.6801
24.1835	1007	24.1835	696				2377.32	60.2453	2377.32	39.1771	2377.32	52.363
24.1934	975	24.1934	767				2378.72	61.9449	2378.72	38.435	2378.72	51.2119
24.2034	1001	24.2034	757				2380.12	61.908	2380.12	36.6573	2380.12	52.0144
24.2134	972	24.2134	700				2381.52	61.1795	2381.52	42.1879	2381.52	50.8697
24.2234	1051	24.2234	717				2382.92	64.6163	2382.92	41.104	2382.92	51.6708
24.2334	958	24.2334	728				2384.32	62.8307	2384.32	38.6238	2384.32	50.5233
24.2434	995	24.2434	721				2385.73	63.1196	2385.73	36.4878	2385.73	51.593
24.2534	1042	24.2534	736				2387.13	62.3699	2387.13	39.547	2387.13	51.4142
24.2634	1020	24.2634	762				2388.53	62.3237	2388.53	40.1902	2388.53	51.3779
24.2734	1016	24.2734	711				2389.93	58.8402	2389.93	43.6098	2389.93	51.6234
24.2833	1006	24.2833	712				2391.33	59.1679	2391.33	41.1721	2391.33	50.2168
24.2933	1045	24.2933	687				2392.73	61.5685	2392.73	38.0507	2392.73	52.6761
24.3033	998	24.3033	749				2394.13	58.7922	2394.13	40.1007	2394.13	52.3738
24.3133	1045	24.3133	747				2395.53	62.9063	2395.53	43.522	2395.53	51.2427
24.3233	1022	24.3233	750				2396.92	62.8804	2396.92	38.6714	2396.92	51.7651
24.3333	1016	24.3333	745				2398.32	63.2005	2398.32	38.6469	2398.32	51.1862
24.3433	1000	24.3433	774				2399.72	61.4594	2399.72	40.0015	2399.72	51.7098
24.3532	1036	24.3532	762				2401.12	60.4092	2401.12	39.2934	2401.12	51.8208
24.3632	1045	24.3632	718				2402.52	61.4191	2402.52	39.2702	2402.52	51.3808
24.3732	1042	24.3732	725				2403.92	62.0781	2403.92	39.2407	2403.92	53.274
24.3832	1055	24.3832	721				2405.31	63.0748	2405.31	42.2946	2405.31	51.594
24.3932	1041	24.3932	733				2406.71	62.3597	2406.71	41.2339	2406.71	51.701
24.4032	1044	24.4032	737				2408.11	59.9448	2408.11	40.1883	2408.11	51.5387
24.4132	1130	24.4132	693				2409.5	63.715	2409.5	41.2158	2409.5	50.697
24.4232	1007	24.4232	709				2410.9	65.7826	2410.9	39.8546	2410.9	52.6015
24.4332	1063	24.4332	735				2412.3	61.6791	2412.3	37.1213	2412.3	52.8611
24.4431	1050	24.4431	709				2413.69	59.2803	2413.69	42.9527	2413.69	52.8428
24.4531	1017	24.4531	716				2415.09	65.1005	2415.09	40.1984	2415.09	52.134
24.4631	1075	24.4631	718				2416.48	64.0541	2416.48	45.3211	2416.48	51.9709
24.4731	1083	24.4731	786				2417.88	62.6653	2417.88	43.9294	2417.88	50.9856
24.4831	1132	24.4831	731				2419.27	63.3367	2419.27	43.9135	2419.27	51.6464
24.4931	1079	24.4931	767				2420.67	61.9585	2420.67	39.7943	2420.67	52.9936
24.5031	1140	24.5031	738				2422.06	59.8991	2422.06	43.8966	2422.06	52.6984
24.5131	1107	24.5131	675				2423.46	65.3731	2423.46	45.9458	2423.46	51.5823
24.5231	1134	24.5231	709				2424.85	62.975	2424.85	45.2586	2424.85	52.9319
24.533	1039	24.533	730				2426.25	64.3462	2426.25	47.9987	2426.25	52.6396
24.543	1152	24.543	704				2427.64	66.7486	2427.64	43.2108	2427.64	53.5815
24.553	1087	24.553	737				2429.03	68.8116	2429.03	48.6979	2429.03	53.1546
24.563	1092	24.563	693				2430.42	64.0245	2430.42	44.5958	2430.42	51.4944
24.573	1081	24.573	659				2431.82	69.1706	2431.82	45.2879	2431.82	52.3001
24.583	1161	24.583	708				2433.21	65.7533	2433.21	46.6673	2433.21	53.9292
24.593	1095	24.593	768				2434.6	68.5098	2434.6	48.3962	2434.6	54.1902
24.603	1101	24.603	693				2436	67.1608	2436	48.0771	2436	53.9058
24.613	1118	24.613	674				2437.39	68.219	2437.39	45.3622	2437.39	54.0355
24.6229	1119	24.6229	697				2438.78	62.7549	2438.78	46.0802	2438.78	54.3036
24.6329	1153	24.6329	652				2440.17	69.6538	2440.17	47.8274	2440.17	53.1962
24.6429	1133	24.6429	698				2441.56	70.7103	2441.56	46.8207	2441.56	55.2495
24.6529	1070	24.6529	737				2442.95	67.6353	2442.95	47.1853	2442.95	54.1381
24.6629	1148	24.6629	724				2444.34	67.6529	2444.34	46.1707	2444.34	55.3652
24.6729	1125	24.6729	706				2445.73	68.3554	2445.73	42.3972	2445.73	53.9749
24.6829	1163	24.6829	660				2447.12	64.2306	2447.12	46.8803	2447.12	53.4078
24.6929	1147	24.6929	717				2448.51	69.3961	2448.51	43.7803	2448.51	53.8019
24.7029	1131	24.7029	688				2449.9	65.9487	2449.9	45.4974	2449.9	53.7813
24.7128	1141	24.7128	689				2451.29	68.3586	2451.29	45.8404	2451.29	54.1752
24.7228	1162	24.7228	704				2452.68	64.9232	2452.68	46.882	2452.68	54.2974
24.7328	1119	24.7328	665				2454.07	68.7306	2454.07	42.0766	2454.07	54.2859
24.7428	1123	24.7428	685				2455.46	65.6504	2455.46	45.5442	2455.46	54
24.7528	1158	24.7528	699				2456.84	68.081	2456.84	49.6999	2456.84	53.7248
24.7628	1174	24.7628	673				2458.23	68.0878	2458.23	40.7382	2458.23	53.7213
24.7728	1240	24.7728	674				2459.62	68.4287	2459.62	46.9422	2459.62	53.2995
24.7828	1112	24.7828	706				2461.01	69.1076	2461.01	46.5853	2461.01	54.8065
24.7927	1188	24.7927	714				2462.39	66.683	2462.39	43.4701	2462.39	54.5198
24.8027	1221	24.8027	698				2463.78	69.4345	2463.78	43.8078	2463.78	55.2003
24.8127	1181	24.8127	704				2465.17	68.4	2465.17	42.7724	2465.17	53.4014
24.8227	1121	24.8227	678				2466.55	64.9558	2466.55	44.8434	2466.55	53.6721
24.8327	1194	24.8327	680				2467.94	65.6474	2467.94	44.1553	2467.94	53.6668
24.8427	1219	24.8427	692				2469.33	69.782	2469.33	42.7727	2469.33	52.5563
24.8527	1250	24.8527	700				2470.71	65.9819	2470.71	47.2454	2470.71	54.2016
24.8627	1168	24.8627	720				2472.1	64.5938	2472.1	44.477	2472.1	54.0534
24.8727	1252	24.8727	640				2473.48	62.1743	2473.48	43.7791	2473.48	53.0791
24.8826	1211	24.8826	707				2474.87	64.2375	2474.87	48.9419	2474.87	52.2441
24.8926	1246	24.8926	666				2476.25	65.9564	2476.25	42.7354	2476.25	53.7522
24.9026	1206	24.9026	715				2477.64	66.2937	2477.64	43.4163	2477.64	53.4674
24.9126	1216	24.9126	698				2479.02	63.8698	2479.02	43.0576	2479.02	51.9404
24.9226	1296	24.9226	697				2480.41	67.9822	2480.41	45.447	2480.41	52.4778
24.9326	1260	24.9326	737				2481.79	63.8292	2481.79	43.3568	2481.79	52.8751
24.9426	1272	24.9426	699				2483.17	59.6776	2483.17	45.3913	2483.17	54.5083
24.9526	1239	24.9526	677				2484.56	62.743	2484.56	41.2342	2484.56	53.2516
24.9625	1265	24.9625	696				2485.94	64.4256	2485.94	42.2276	2485.94	53.2303
24.9725	1289	24.9725	716				2487.32	65.0705	2487.32	43.5563	2487.32	52.9323
24.9825	1257	24.9825	676				2488.7	67.7655	2488.7	45.5632	2488.7	53.1814
24.9925	1289	24.9925	669				2490.09	66.3471	2490.09	42.7736	2490.09	51.5132
25.0025	1314	25.0025	694				2491.47	64.5916	2491.47	40.6755	2491.47	53.1307
25.0125	1321	25.0125	683				2492.85	66.2574	2492.85	44.7312	2492.85	51.1946
25.0225	1297	25.0225	686				2494.23	63.487	2494.23	45.0287	2494.23	52.2653
25.0325	1277	25.0325	728				2495.61	68.2216	2495.61	39.5322	2495.61	52.6527
25.0424	1354	25.0424	679				2496.99	64.0939	2496.99	40.857	2496.99	52.2222
25.0524	1338	25.0524	689				2498.37	63.3767	2498.37	41.1594	2498.37	52.6093
25.0624	1302	25.0624	700				2499.76	64.7007	2499.76	42.8214	2499.76	51.3644
25.0724	1293	25.0724	698				2501.14	63.6439	2501.14	44.8189	2501.14	52.4305
25.0824	1331	25.0824	662				2502.52	64.6213	2502.52	41.0406	2502.52	52.6789
25.0924	1359	25.0924	695				2503.89	63.8969	2503.89	40.9933	2503.89	51.1622
25.1024	1426	25.1024	663				2505.27	62.4926	2505.27	39.9259	2505.27	51.6783
25.1124	1357	25.1124	661				2506.65	64.1326	2506.65	38.183	2506.65	52.0572
25.1224	1344	25.1224	675				2508.03	60.7044	2508.03	42.1852	2508.03	52.8406
25.1323	1363	25.1323	689				2509.41	65.3796	2509.41	42.4695	2509.41	52.1387
25.1423	1382	25.1423	681				2510.79	63.3075	2510.79	42.4167	2510.79	51.4388
25.1523	1360	25.1523	654				2512.17	62.2487	2512.17	40.681	2512.17	52.7586
25.1623	1357	25.1623	673				2513.55	63.8791	2513.55	43.316	2513.55	52.0587
25.1723	1350	25.1723	652				2514.93	60.4725	2514.93	38.8982	2514.93	52.4345
25.1823	1435	25.1823	647				2516.3	64.1163	2516.3	41.8685	2516.3	52.1405
25.1923	1397	25.1923	681				2517.68	62.7349	2517.68	39.8152	2517.68	51.5814
25.2023	1426	25.2023	672				2519.06	64.7054	2519.06	39.4426	2519.06	52.0956
25.2123	1448	25.2123	716				2520.43	63.9983	2520.43	42.0785	2520.43	51.539
25.2222	1481	25.2222	692				2521.81	65.2902	2521.81	42.0324	2521.81	51.5157
25.2322	1508	25.2322	681				2523.19	63.2351	2523.19	37.9753	2523.19	52.956
25.2422	1448	25.2422	680				2524.56	61.5093	2524.56	41.9112	2524.56	52.9231
25.2522	1397	25.2522	675				2525.94	63.4397	2525.94	39.8455	2525.94	51.4254
25.2622	1500	25.2622	674				2527.31	63.3728	2527.31	42.1007	2527.31	52.3218
25.2722	1448	25.2722	650				2528.69	62.6502	2528.69	39.3858	2528.69	51.3628
25.2822	1510	25.2822	691				2530.06	63.597	2530.06	39.3386	2530.06	51.8674
25.2922	1504	25.2922	633				2531.44	62.5742	2531.44	38.9769	2531.44	52.7747
25.3022	1477	25.3022	701				2532.81	64.2124	2532.81	42.2672	2532.81	51.704
25.3121	1450	25.3121	699				2534.19	63.5446	2534.19	41.2679	2534.19	51.8273
25.3221	1477	25.3221	677				2535.56	62.2137	2535.56	39.9359	2535.56	50.231
25.3321	1545	25.3321	669				2536.94	62.1921	2536.94	40.5733	2536.94	51.934
25.3421	1435	25.3421	693				2538.31	67.432	2538.31	42.1809	2538.31	52.175
25.3521	1479	25.3521	676				2539.68	63.0874	2539.68	42.1213	2539.68	51.6183
25.3621	1475	25.3621	673				2541.06	67.3058	2541.06	43.7029	2541.06	52.9044
25.3721	1438	25.3721	731				2542.43	65.6079	2542.43	40.0325	2542.43	51.299
25.382	1456	25.382	660				2543.8	59.6644	2543.8	41.6421	2543.8	52.4624
25.392	1529	25.392	675				2545.17	60.9679	2545.17	41.302	2545.17	51.9263
25.402	1466	25.402	715				2546.55	64.9122	2546.55	42.9478	2546.55	52.4472
25.412	1492	25.412	743				2547.92	66.5633	2547.92	44.5984	2547.92	54.1522
25.422	1495	25.422	667				2549.29	62.9525	2549.29	43.9428	2549.29	51.1251
25.432	1585	25.432	684				2550.66	61.6231	2550.66	40.3127	2550.66	52.5568
25.442	1609	25.442	720				2552.03	67.4991	2552.03	40.9374	2552.03	51.6191
25.452	1629	25.452	705				2553.4	62.8715	2553.4	39.917	2553.4	52.254
25.462	1565	25.462	647				2554.77	65.7907	2554.77	41.1972	2554.77	51.8424
25.4719	1599	25.4719	665				2556.14	62.1735	2556.14	44.128	2556.14	51.83
25.4819	1632	25.4819	717				2557.51	65.4491	2557.51	40.8544	2557.51	52.7409
25.4919	1594	25.4919	715				2558.88	64.8066	2558.88	43.1586	2558.88	52.0846
25.5019	1548	25.5019	716				2560.25	63.1823	2560.25	43.5002	2560.25	51.6905
25.5119	1598	25.5119	691				2561.62	67.1218	2561.62	41.2129	2561.62	52.9877
25.5219	1549	25.5219	683				2562.99	63.8421	2562.99	40.5542	2562.99	51.9159
25.5319	1555	25.5319	698				2564.36	63.834	2564.36	46.1152	2564.36	51.2352
25.5419	1548	25.5419	689				2565.73	62.8455	2565.73	44.1424	2565.73	50.6867
25.5519	1616	25.5519	689				2567.1	64.16	2567.1	43.8185	2567.1	52.1078
25.5618	1601	25.5618	678				2568.47	64.5037	2568.47	45.8015	2568.47	52.0921
25.5718	1545	25.5718	704				2569.84	65.5115	2569.84	43.5318	2569.84	52.8669
25.5818	1668	25.5818	681				2571.2	63.8957	2571.2	41.2599	2571.2	52.5927
25.5918	1636	25.5918	678				2572.57	64.2439	2572.57	45.2195	2572.57	53.7611
25.6018	1601	25.6018	657				2573.94	67.545	2573.94	45.5655	2573.94	51.7755
25.6118	1640	25.6118	675				2575.3	65.5932	2575.3	41.3132	2575.3	51.7608
25.6218	1685	25.6218	671				2576.67	68.5802	2576.67	44.299	2576.67	50.9601
25.6318	1632	25.6318	701				2578.04	64.6695	2578.04	43.6783	2578.04	52.6631
25.6417	1661	25.6417	630				2579.4	69.3201	2579.4	43.7183	2579.4	53.8432
25.6517	1689	25.6517	701				2580.77	66.3875	2580.77	44.7398	2580.77	53.5714
25.6617	1661	25.6617	648				2582.14	64.0969	2582.14	46.0778	2582.14	53.2933
25.6717	1680	25.6717	662				2583.5	62.4528	2583.5	44.7636	2583.5	53.0097
25.6817	1633	25.6817	640				2584.87	65.7535	2584.87	49.7135	2584.87	52.7244
25.6917	1656	25.6917	705				2586.23	68.7303	2586.23	48.071	2586.23	53.1011
25.7017	1661	25.7017	693				2587.6	66.7665	2587.6	41.4861	2587.6	54.5383
25.7117	1630	25.7117	677				2588.96	67.4488	2588.96	48.1118	2588.96	53.0727
25.7217	1659	25.7217	662				2590.32	66.4786	2590.32	46.8125	2590.32	53.9845
25.7316	1651	25.7316	699				2591.69	67.4875	2591.69	44.1858	2591.69	53.9699
25.7416	1652	25.7416	713				2593.05	66.1825	2593.05	44.8645	2593.05	53.9555
25.7516	1671	25.7516	710				2594.42	67.8616	2594.42	49.5225	2594.42	53.812
25.7616	1639	25.7616	679				2595.78	67.8977	2595.78	48.5686	2595.78	55.13
25.7716	1613	25.7716	642				2597.14	72.5817	2597.14	47.6202	2597.14	54.0664
25.7816	1689	25.7816	682				2598.51	69.9716	2598.51	49.9854	2598.51	54.3271
25.7916	1672	25.7916	694				2599.87	70.999	2599.87	51.6787	2599.87	54.9822
25.8016	1704	25.8016	651				2601.23	70.6861	2601.23	50.038	2601.23	54.5695
25.8116	1645	25.8116	683				2602.59	74.3518	2602.59	49.3841	2602.59	55.2165
25.8215	1681	25.8215	647				2603.96	70.0407	2603.96	47.7306	2603.96	54.9322
25.8315	1714	25.8315	664				2605.32	72.0454	2605.32	50.3997	2605.32	56.5102
25.8415	1673	25.8415	672				2606.68	70.396	2606.68	51.0777	2606.68	56.76
25.8515	1668	25.8515	661				2608.04	72.0727	2608.04	54.7506	2608.04	55.813
25.8615	1681	25.8615	656				2609.4	77.742	2609.4	55.0975	2609.4	56.5951
25.8715	1594	25.8715	720				2610.76	70.0996	2610.76	49.1185	2610.76	56.844
25.8815	1656	25.8815	602				2612.12	74.0991	2612.12	52.4519	2612.12	56.9577
25.8915	1620	25.8915	642				2613.48	74.4313	2613.48	51.7848	2613.48	56.5359
25.9015	1608	25.9015	659				2614.84	75.0893	2614.84	53.4402	2614.84	56.5106
25.9114	1670	25.9114	653				2616.2	74.4118	2616.2	57.4196	2616.2	59.1451
25.9214	1634	25.9214	666				2617.56	78.7254	2617.56	53.0821	2617.56	58.8517
25.9314	1558	25.9314	738				2618.92	75.7269	2618.92	54.7397	2618.92	59.2266
25.9414	1735	25.9414	636				2620.28	75.3979	2620.28	57.7367	2620.28	57.8757
25.9514	1606	25.9514	676				2621.64	77.4022	2621.64	54.7505	2621.64	58.5227
25.9614	1607	25.9614	629				2623	80.0679	2623	59.4119	2623	59.0347
25.9714	1649	25.9714	716				2624.35	81.0559	2624.35	58.4026	2624.35	59.5406
25.9813	1649	25.9813	652				2625.71	82.3594	2625.71	63.3627	2625.71	59.5069
25.9913	1617	25.9913	644				2627.07	81.6572	2627.07	59.6658	2627.07	62.2604
26.0013	1655	26.0013	664				2628.43	82.2846	2628.43	61.6199	2628.43	60.6266
26.0113	1686	26.0113	656				2629.78	86.5695	2629.78	63.247	2629.78	61.6532
26.0213	1635	26.0213	663				2631.14	87.5363	2631.14	65.54	2631.14	62.1497
26.0313	1667	26.0313	657				2632.5	85.8421	2632.5	67.4919	2632.5	63.0405
26.0413	1627	26.0413	648				2633.86	89.1041	2633.86	66.1099	2633.86	63.5249
26.0513	1601	26.0513	677				2635.21	89.0313	2635.21	71.0004	2635.21	64.6621
26.0613	1660	26.0613	657				2636.57	91.5929	2636.57	72.5624	2636.57	65.1305
26.0712	1621	26.0712	598				2637.92	91.5095	2637.92	69.8312	2637.92	68.7686
26.0812	1553	26.0812	668				2639.28	95.7267	2639.28	71.407	2639.28	66.8638
26.0912	1563	26.0912	584				2640.63	94.6784	2640.63	77.9383	2640.63	66.1557
26.1012	1536	26.1012	643				2641.99	98.9081	2641.99	76.2344	2641.99	67.4279
26.1112	1573	26.1112	634				2643.34	94.2408	2643.34	74.5271	2643.34	69.0904
26.1212	1624	26.1212	656				2644.7	101.072	2644.7	83.3257	2644.7	70.2161
26.1312	1599	26.1312	652				2646.05	101.957	2646.05	85.1876	2646.05	72.6429
26.1412	1533	26.1412	654				2647.41	104.135	2647.41	86.6991	2647.41	72.0392
26.1512	1486	26.1512	677				2648.76	110.879	2648.76	86.8864	2648.76	73.1347
26.1611	1613	26.1611	636				2650.11	103.218	2650.11	88.3746	2650.11	73.5705
26.1711	1495	26.1711	595				2651.47	106.999	2651.47	91.1608	2651.47	74.265
26.1811	1505	26.1811	662				2652.82	113.053	2652.82	95.5731	2652.82	74.9601
26.1911	1497	26.1911	626				2654.17	116.508	2654.17	96.7427	2654.17	76.9639
26.2011	1594	26.2011	639				2655.53	122.59	2655.53	90.4718	2655.53	78.3286
26.2111	1512	26.2111	652				2656.88	119.925	2656.88	106.321	2656.88	80.8745
26.2211	1483	26.2211	653				2658.23	121.488	2658.23	101.711	2658.23	82.6408
26.2311	1518	26.2311	652				2659.58	122.698	2659.58	105.835	2659.58	82.3163
26.2411	1530	26.2411	633				2660.94	124.836	2660.94	113.145	2660.94	83.1382
26.251	1454	26.251	654				2662.29	136.322	2662.29	112.002	2662.29	85.3693
26.261	1466	26.261	627				2663.64	138.102	2663.64	116.688	2663.64	89.5376
26.271	1455	26.271	641				2664.99	138.307	2664.99	115.276	2664.99	89.9743
26.281	1462	26.281	641				2666.34	139.508	2666.34	123.567	2666.34	93.0033
26.291	1508	26.291	619				2667.69	141.341	2667.69	127.325	2667.69	93.8328
26.301	1440	26.301	637				2669.04	151.164	2669.04	133.276	2669.04	96.0511
26.311	1481	26.311	587				2670.39	153.515	2670.39	136.901	2670.39	98.6202
26.321	1440	26.321	612				2671.74	147.184	2671.74	140.17	2671.74	101.811
26.331	1413	26.331	656				2673.09	156.261	2673.09	140.26	2673.09	101.933
26.3409	1417	26.3409	641				2674.44	159.619	2674.44	147.763	2674.44	103.62
26.3509	1421	26.3509	626				2675.79	164.935	2675.79	148.917	2675.79	105.967
26.3609	1398	26.3609	619				2677.14	172.799	2677.14	152.307	2677.14	108.44
26.3709	1355	26.3709	623				2678.49	168.812	2678.49	157.878	2678.49	109.994
26.3809	1373	26.3809	621				2679.84	174.329	2679.84	160.511	2679.84	113.68
26.3909	1336	26.3909	611				2681.18	176.623	2681.18	158.022	2681.18	111.62
26.4009	1363	26.4009	572				2682.53	185.904	2682.53	168.247	2682.53	116.808
26.4108	1424	26.4108	624				2683.88	181.592	2683.88	168.996	2683.88	114.786
26.4208	1319	26.4208	623				2685.23	181.471	2685.23	165.383	2685.23	118.121
26.4308	1334	26.4308	613				2686.57	187.731	2686.57	160.562	2686.57	118.062
26.4408	1366	26.4408	589				2687.92	193.374	2687.92	165.572	2687.92	119.658
26.4508	1351	26.4508	567				2689.27	189.187	2689.27	168.976	2689.27	122.887
26.4608	1346	26.4608	610				2690.61	183.703	2690.61	163.49	2690.61	123.437
26.4708	1264	26.4708	603				2691.96	188.93	2691.96	166.502	2691.96	122.957
26.4808	1316	26.4808	638				2693.3	185.303	2693.3	160.665	2693.3	123.102
26.4908	1281	26.4908	603				2694.65	184.542	2694.65	166.838	2694.65	121.873
26.5008	1304	26.5008	599				2696	188.234	2696	155.719	2696	122.432
26.5107	1270	26.5107	615				2697.34	189.757	2697.34	154.725	2697.34	122.383
26.5207	1265	26.5207	608				2698.69	179.325	2698.69	157.204	2698.69	124.731
26.5307	1286	26.5307	621				2700.03	176.114	2700.03	145.494	2700.03	120.518
26.5407	1299	26.5407	610				2701.38	173.813	2701.38	148.229	2701.38	117.671
26.5507	1214	26.5507	562				2702.72	182.176	2702.72	141.821	2702.72	116.7
26.5607	1248	26.5607	592				2704.06	175.769	2704.06	132.601	2704.06	116.612
26.5707	1248	26.5707	594				2705.41	168.145	2705.41	134.403	2705.41	113.024
26.5807	1166	26.5807	596				2706.75	164.015	2706.75	135.295	2706.75	113.35
26.5906	1188	26.5906	589				2708.1	161.797	2708.1	126.176	2708.1	108.171
26.6006	1211	26.6006	630				2709.44	158.344	2709.44	125.232	2709.44	109.152
26.6106	1197	26.6106	623				2710.78	148.004	2710.78	117.4	2710.78	104.118
26.6206	1222	26.6206	579				2712.12	148.968	2712.12	113.655	2712.12	105.615
26.6306	1229	26.6306	573				2713.47	141.778	2713.47	112.425	2713.47	97.8262
26.6406	1162	26.6406	607				2714.81	136.782	2714.81	111.508	2714.81	99.7021
26.6506	1192	26.6506	638				2716.15	135.857	2716.15	103.36	2716.15	95.42
26.6606	1152	26.6606	589				2717.49	130.835	2717.49	99.2795	2717.49	93.1383
26.6705	1093	26.6705	549				2718.83	128.311	2718.83	102.72	2718.83	92.3558
26.6805	1156	26.6805	576				2720.17	127.345	2720.17	96.7321	2720.17	91.3161
26.6905	1163	26.6905	560				2721.52	120.728	2721.52	94.509	2721.52	88.1404
26.7005	1138	26.7005	608				2722.86	116.317	2722.86	89.7843	2722.86	86.8531
26.7105	1078	26.7105	597				2724.2	115.69	2724.2	91.3525	2724.2	85.0746
26.7205	1139	26.7205	574				2725.54	106.611	2725.54	82.9002	2725.54	80.7969
26.7305	1076	26.7305	567				2726.88	104.132	2726.88	87.6415	2726.88	82.1752
26.7405	1096	26.7405	587				2728.22	108.246	2728.22	82.9628	2728.22	77.0211
26.7505	1154	26.7505	572				2729.56	102.606	2729.56	78.8928	2729.56	76.2529
26.7604	992	26.7604	548				2730.9	102.283	2730.9	73.8571	2730.9	75.3463
26.7704	1118	26.7704	561				2732.24	101.313	2732.24	72.5745	2732.24	73.0488
26.7804	1016	26.7804	570				2733.57	100.34	2733.57	70.0334	2733.57	75.2704
26.7904	1098	26.7904	585				2734.91	96.5545	2734.91	71.2691	2734.91	70.9697
26.8004	1151	26.8004	527				2736.25	91.8461	2736.25	68.4426	2736.25	69.5662
26.8104	1074	26.8104	564				2737.59	94.6836	2737.59	65.6302	2737.59	69.5512
26.8204	1078	26.8204	576				2738.93	86.8545	2738.93	60.6242	2738.93	65.772
26.8304	1044	26.8304	559				2740.26	88.1237	2740.26	63.7761	2740.26	68.0177
26.8404	1028	26.8404	602				2741.6	85.9323	2741.6	63.468	2741.6	66.4921
26.8503	1013	26.8503	539				2742.94	86.5649	2742.94	60.9593	2742.94	66.2213
26.8603	1026	26.8603	599				2744.28	84.3765	2744.28	59.398	2744.28	63.6919
26.8703	981	26.8703	544				2745.61	81.5687	2745.61	53.4467	2745.61	61.4179
26.8803	988	26.8803	565				2746.95	85.6824	2746.95	56.9288	2746.95	62.1637
26.8903	1017	26.8903	560				2748.29	80.3656	2748.29	58.5283	2748.29	60.898
26.9003	1056	26.9003	590				2749.62	74.4101	2749.62	55.7194	2749.62	61.2651
26.9103	1017	26.9103	553				2750.96	79.7768	2750.96	53.8474	2750.96	59.1116
26.9203	971	26.9203	558				2752.29	77.903	2752.29	52.6019	2752.29	57.7115
26.9303	956	26.9303	580				2753.63	76.9747	2753.63	52.9322	2753.63	57.9492
26.9402	1024	26.9402	518				2754.96	78.5699	2754.96	50.1154	2754.96	58.3147
26.9502	951	26.9502	565				2756.3	75.125	2756.3	50.7654	2756.3	57.925
26.9602	914	26.9602	540				2757.63	74.5126	2757.63	50.4673	2757.63	57.1552
26.9702	943	26.9702	550				2758.97	72.6294	2758.97	47.9525	2758.97	56.3808
26.9802	991	26.9802	536				2760.3	70.7317	2760.3	49.5229	2760.3	53.8332
26.9902	981	26.9902	575				2761.64	69.4489	2761.64	48.8686	2761.64	55.6924
27.0002	894	27.0002	568				2762.97	74.4544	2762.97	51.3512	2762.97	53.6371
27.0102	935	27.0102	555				2764.3	71.2645	2764.3	50.0483	2764.3	53.723
27.0201	893	27.0201	520				2765.64	71.2298	2765.64	48.4385	2765.64	54.1886
27.0301	909	27.0301	548				2766.97	66.8047	2766.97	43.6978	2766.97	52.7722
27.0401	918	27.0401	534				2768.3	68.0465	2768.3	47.1383	2768.3	54
27.0501	927	27.0501	570				2769.63	67.4027	2769.63	46.8069	2769.63	53.6776
27.0601	955	27.0601	511				2770.97	64.8704	2770.97	43.9584	2770.97	52.6012
27.0701	849	27.0701	523				2772.3	67.358	2772.3	46.1299	2772.3	52.5268
27.0801	934	27.0801	507				2773.63	68.9044	2773.63	43.9102	2773.63	54.4613
27.0901	913	27.0901	536				2774.96	67.6369	2774.96	44.8373	2774.96	51.3816
27.1	841	27.1	512				2776.29	67.3212	2776.29	42.6394	2776.29	53.0737
27.11	875	27.11	537				2777.62	66.6972	2777.62	44.2097	2777.62	52.2594
27.12	847	27.12	531				2778.95	68.2645	2778.95	46.4034	2778.95	52.5724
27.13	805	27.13	543				2780.28	68.5652	2780.28	45.4488	2780.28	52.8801
27.14	838	27.14	499				2781.61	63.5248	2781.61	45.1073	2781.61	52.5552
27.15	863	27.15	486				2782.95	65.9977	2782.95	43.8181	2782.95	53.356
27.16	851	27.16	511				2784.28	68.4671	2784.28	43.4698	2784.28	53.0283
27.17	858	27.17	515				2785.6	65.9394	2785.6	44.6941	2785.6	53.2036
27.18	883	27.18	580				2786.93	63.1124	2786.93	42.1781	2786.93	52.0101
27.1899	853	27.1899	520				2788.26	66.8572	2788.26	43.1089	2788.26	52.0703
27.1999	801	27.1999	487				2789.59	64.0386	2789.59	43.4145	2789.59	53.2558
27.2099	850	27.2099	501				2790.92	63.0889	2790.92	44.3377	2790.92	51.4386
27.2199	788	27.2199	516				2792.25	63.6919	2792.25	40.878	2792.25	53.4911
27.2299	817	27.2299	547				2793.58	64.91	2793.58	42.0946	2793.58	52.5423
27.2399	798	27.2399	524				2794.91	64.2516	2794.91	40.8111	2794.91	52.8406
27.2499	784	27.2499	553				2796.23	64.5287	2796.23	39.8412	2796.23	54.0094
27.2599	870	27.2599	512				2797.56	64.496	2797.56	37.007	2797.56	53.8094
27.2699	797	27.2699	560				2798.89	56.9997	2798.89	40.0878	2798.89	53.1129
27.2798	837	27.2798	524				2800.22	63.1887	2800.22	39.4333	2800.22	52.5415
27.2898	850	27.2898	528				2801.54	65.638	2801.54	40.3291	2801.54	53.459
27.2998	792	27.2998	520				2802.87	61.8737	2802.87	39.3576	2802.87	53.7545
27.3098	802	27.3098	522				2804.2	65.2416	2804.2	43.6531	2804.2	54.7922
27.3198	808	27.3198	523				2805.52	63.9584	2805.52	39.5807	2805.52	54.4642
27.3298	737	27.3298	534				2806.85	58.3517	2806.85	39.5406	2806.85	53.3982
27.3398	763	27.3398	514				2808.17	61.1048	2808.17	37.3446	2808.17	54.4369
27.3498	766	27.3498	556				2809.5	62.3184	2809.5	39.1752	2809.5	54.7386
27.3597	818	27.3597	533				2810.82	63.8481	2810.82	37.9251	2810.82	54.6718
27.3697	748	27.3697	524				2812.15	61.9873	2812.15	40.0769	2812.15	54.6091
27.3797	792	27.3797	534				2813.47	61.3635	2813.47	36.9828	2813.47	56.1506
27.3897	740	27.3897	499				2814.8	62.5902	2814.8	38.2088	2814.8	54.4834
27.3997	757	27.3997	510				2816.12	61.0372	2816.12	37.8892	2816.12	55.2824
27.4097	789	27.4097	467				2817.45	61.0252	2817.45	39.4184	2817.45	54.8482
27.4197	767	27.4197	493				2818.77	62.2458	2818.77	41.8708	2818.77	55.7691
27.4297	744	27.4297	492				2820.09	60.3826	2820.09	37.8482	2820.09	55.9494
27.4397	720	27.4397	519				2821.42	60.3671	2821.42	37.2152	2821.42	55.8838
27.4496	727	27.4496	503				2822.74	61.5795	2822.74	39.6582	2822.74	55.692
27.4596	714	27.4596	509				2824.06	60.3241	2824.06	37.4776	2824.06	57.0991
27.4696	754	27.4696	534				2825.39	61.5282	2825.39	38.0652	2825.39	56.3025
27.4796	746	27.4796	510				2826.71	61.1943	2826.71	39.8816	2826.71	54.75
27.4896	759	27.4896	493				2828.03	59.9429	2828.03	38.3208	2828.03	55.4121
27.4996	732	27.4996	506				2829.35	60.846	2829.35	36.7661	2829.35	55.2157
27.5096	748	27.5096	495				2830.67	58.0717	2830.67	37.0617	2830.67	54.4492
27.5196	709	27.5196	508				2832	60.518	2832	36.747	2832	55.525
27.5296	735	27.5296	529				2833.32	61.7374	2833.32	37.6604	2833.32	53.5337
27.5395	724	27.5395	500				2834.64	57.7407	2834.64	36.1181	2834.64	55.2225
27.5495	731	27.5495	521				2835.96	59.261	2835.96	35.1861	2835.96	55.192
27.5595	724	27.5595	469				2837.28	58.0204	2837.28	38.2363	2837.28	55.1606
27.5695	715	27.5695	488				2838.6	57.7019	2838.6	34.5479	2838.6	54.8852
27.5795	701	27.5795	502				2839.92	63.2088	2839.92	38.2182	2839.92	54.1229
27.5895	721	27.5895	528				2841.24	61.3739	2841.24	38.8342	2841.24	55.6915
27.5995	678	27.5995	481				2842.56	60.7701	2842.56	36.0873	2842.56	54.3225
27.6095	736	27.6095	509				2843.88	57.7166	2843.88	37.0178	2843.88	54.3018
27.6195	735	27.6195	488				2845.2	60.1773	2845.2	37.9476	2845.2	54.5258
27.6294	769	27.6294	505				2846.52	62.9436	2846.52	39.7955	2846.52	55.8527
27.6394	665	27.6394	520				2847.83	60.1908	2847.83	37.6569	2847.83	54.2366
27.6494	687	27.6494	526				2849.15	58.6621	2849.15	39.1954	2849.15	54.8267
27.6594	659	27.6594	497				2850.47	57.7444	2850.47	39.8118	2850.47	55.9065
27.6694	683	27.6694	483				2851.79	61.7301	2851.79	37.0528	2851.79	54.9003
27.6794	745	27.6794	527				2853.11	62.3412	2853.11	39.811	2853.11	55.733
27.6894	687	27.6894	492				2854.42	63.2586	2854.42	38.8898	2854.42	54.849
27.6993	669	27.6993	490				2855.74	60.4976	2855.74	37.6625	2855.74	53.2293
27.7093	691	27.7093	513				2857.06	61.4147	2857.06	36.1283	2857.06	53.694
27.7193	687	27.7193	517				2858.38	58.3455	2858.38	35.2055	2858.38	53.4222
27.7293	713	27.7293	495				2859.69	61.4037	2859.69	37.0388	2859.69	55.1112
27.7393	695	27.7393	491				2861.01	59.5592	2861.01	35.1954	2861.01	55.2062
27.7493	674	27.7493	456				2862.32	55.8809	2862.32	40.7081	2862.32	54.4454
27.7593	673	27.7593	476				2863.64	57.7224	2863.64	38.2621	2863.64	53.1966
27.7693	691	27.7693	505				2864.96	59.8759	2864.96	35.821	2864.96	54.5234
27.7793	667	27.7793	487				2866.27	59.2741	2866.27	37.6723	2866.27	54.994
27.7892	669	27.7892	508				2867.59	59.8977	2867.59	37.0709	2867.59	52.6435
27.7992	682	27.7992	491				2868.9	60.8269	2868.9	36.1612	2868.9	55.0757
27.8092	667	27.8092	498				2870.22	59.6103	2870.22	35.5588	2870.22	53.8282
27.8192	665	27.8192	492				2871.53	58.7031	2871.53	38.3347	2871.53	53.8091
27.8292	640	27.8292	502				2872.84	60.2537	2872.84	35.8968	2872.84	54.5279
27.8392	658	27.8392	492				2874.16	61.1894	2874.16	37.4474	2874.16	53.4034
27.8492	683	27.8492	538				2875.47	59.9679	2875.47	35.6124	2875.47	54.4873
27.8592	653	27.8592	493				2876.79	57.8163	2876.79	39.9116	2876.79	53.9703
27.8692	709	27.8692	480				2878.1	61.4974	2878.1	38.6794	2878.1	54.0668
27.8791	657	27.8791	506				2879.41	58.7371	2879.41	37.4556	2879.41	53.5524
27.8891	677	27.8891	493				2880.73	57.8343	2880.73	38.706	2880.73	54.027
27.8991	653	27.8991	475				2882.04	61.8666	2882.04	35.3618	2882.04	53.8942
27.9091	636	27.9091	485				2883.35	60.6797	2883.35	38.7916	2883.35	54.0104
27.9191	637	27.9191	466				2884.66	64.7237	2884.66	36.3655	2884.66	53.5077
27.9291	651	27.9291	542				2885.97	60.7382	2885.97	38.238	2885.97	54.3551
27.9391	693	27.9391	485				2887.29	61.0532	2887.29	40.0963	2887.29	54.4563
27.9491	612	27.9491	466				2888.6	59.8201	2888.6	34.2374	2888.6	54.6788
27.9591	648	27.9591	487				2889.91	61.6772	2889.91	36.4036	2889.91	54.4101
27.969	632	27.969	448				2891.22	57.9923	2891.22	35.4966	2891.22	54.6401
27.979	664	27.979	485				2892.53	61.4153	2892.53	37.6859	2892.53	54.0095
27.989	660	27.989	466				2893.84	60.5154	2893.84	35.5507	2893.84	53.7488
27.999	627	27.999	509				2895.15	62.385	2895.15	36.4932	2895.15	54.9669
28.009	654	28.009	457				2896.46	61.1444	2896.46	36.1812	2896.46	55.1879
28.019	666	28.019	475				2897.77	61.7427	2897.77	35.8541	2897.77	54.2896
28.029	646	28.029	499				2899.08	61.0997	2899.08	38.9188	2899.08	53.143
28.039	621	28.039	466				2900.39	61.0811	2900.39	34.8883	2900.39	54.2223
28.0489	655	28.0489	477				2901.7	62.3096	2901.7	37.6609	2901.7	53.0845
28.0589	627	28.0589	467				2903.01	63.2401	2903.01	37.0493	2903.01	54.4195
28.0689	603	28.0689	484				2904.32	58	2904.32	36.748	2904.32	53.9039
28.0789	671	28.0789	453				2905.63	58.9263	2905.63	37.0579	2905.63	54.3733
28.0889	632	28.0889	529				2906.94	64.1651	2906.94	38.9029	2906.94	54.2221
28.0989	607	28.0989	433				2908.24	62.3033	2908.24	38.8934	2908.24	53.33
28.1089	597	28.1089	485				2909.55	64.1493	2909.55	39.8149	2909.55	54.0439
28.1189	609	28.1189	444				2910.86	59.836	2910.86	36.1194	2910.86	53.0343
28.1288	612	28.1288	474				2912.17	61.0811	2912.17	38.9082	2912.17	53.7547
28.1388	660	28.1388	474				2913.47	61.707	2913.47	38.9181	2913.47	53.734
28.1488	629	28.1488	442				2914.78	59.2357	2914.78	39.5337	2914.78	53.3381
28.1588	619	28.1588	450				2916.09	61.6885	2916.09	40.4433	2916.09	53.0605
28.1688	606	28.1688	479				2917.39	61.6633	2917.39	36.1017	2917.39	54.013
28.1788	644	28.1788	449				2918.7	62.8686	2918.7	39.1575	2918.7	54.8399
28.1888	658	28.1888	464				2920	63.1527	2920	40.6738	2920	53.8205
28.1988	577	28.1988	440				2921.31	63.4412	2921.31	37.2703	2921.31	54.2807
28.2088	602	28.2088	448				2922.62	64.0395	2922.62	40.6387	2922.62	55.1105
28.2188	639	28.2188	472				2923.92	61.2563	2923.92	40.9305	2923.92	52.866
28.2287	649	28.2287	436				2925.23	63.0857	2925.23	38.4572	2925.23	54.8025
28.2387	618	28.2387	482				2926.53	63.9941	2926.53	39.0596	2926.53	53.6669
28.2487	569	28.2487	474				2927.84	60.9115	2927.84	37.8209	2927.84	53.6379
28.2587	604	28.2587	435				2929.14	63.05	2929.14	39.3461	2929.14	54.4689
28.2687	618	28.2687	471				2930.44	63.9568	2930.44	38.1055	2930.44	53.4568
28.2787	613	28.2787	496				2931.75	61.4845	2931.75	35.6351	2931.75	53.6707
28.2887	594	28.2887	416				2933.05	59.9313	2933.05	40.5223	2933.05	55.1151
28.2986	571	28.2986	456				2934.36	62.0563	2934.36	38.0496	2934.36	53.4027
28.3086	588	28.3086	472				2935.66	59.5878	2935.66	36.1947	2935.66	53.8984
28.3186	613	28.3186	445				2936.96	63.2491	2936.96	38.9384	2936.96	54.0284
28.3286	594	28.3286	486				2938.27	61.7106	2938.27	37.0948	2938.27	52.6914
28.3386	578	28.3386	470				2939.57	58.0329	2939.57	40.1509	2939.57	53.6817
28.3486	599	28.3486	438				2940.87	61.6959	2940.87	40.1418	2940.87	53.9357
28.3586	583	28.3586	446				2942.17	62.2868	2942.17	38.8977	2942.17	52.9617
28.3686	617	28.3686	437				2943.47	60.1125	2943.47	37.0296	2943.47	54.0607
28.3786	626	28.3786	488				2944.78	61.2899	2944.78	39.1225	2944.78	53.8108
28.3885	597	28.3885	459				2946.08	61.5522	2946.08	33.898	2946.08	53.8062
28.3985	586	28.3985	420				2947.38	59.3928	2947.38	39.3563	2947.38	53.8079
28.4085	616	28.4085	467				2948.68	61.2137	2948.68	36.9145	2948.68	54.5491
28.4185	619	28.4185	449				2949.98	60.9191	2949.98	37.8388	2949.98	53.1045
28.4285	597	28.4285	446				2951.28	60.9322	2951.28	38.1577	2951.28	53.6103
28.4385	634	28.4385	483				2952.58	60.912	2952.58	36.637	2952.58	53.7521
28.4485	558	28.4485	487				2953.88	56.9452	2953.88	37.1731	2953.88	53.4296
28.4585	587	28.4585	429				2955.18	59.9266	2955.18	37.7158	2955.18	53.2335
28.4685	555	28.4685	448				2956.48	59.0228	2956.48	38.6669	2956.48	54.6698
28.4784	604	28.4784	446				2957.78	59.2875	2957.78	34.2895	2957.78	54.323
28.4884	573	28.4884	433				2959.08	58.7581	2959.08	35.9972	2959.08	53.7843
28.4984	551	28.4984	456				2960.38	59.2883	2960.38	35.9393	2960.38	53.5138
28.5084	570	28.5084	477				2961.68	57.876	2961.68	34.0165	2961.68	54.2696
28.5184	579	28.5184	452				2962.98	59.5977	2962.98	36.7361	2962.98	53.6039
28.5284	635	28.5284	470				2964.27	57.3464	2964.27	36.3639	2964.27	53.3547
28.5384	586	28.5384	481				2965.57	60.2928	2965.57	36.8024	2965.57	53.1657
28.5484	537	28.5484	440				2966.87	57.8948	2966.87	35.0645	2966.87	52.554
28.5584	608	28.5584	458				2968.17	56.8549	2968.17	36.1783	2968.17	53.2847
28.5683	579	28.5683	510				2969.46	60.1551	2969.46	37.2627	2969.46	53.8629
28.5783	574	28.5783	469				2970.76	56.3736	2970.76	33.3705	2970.76	53.1276
28.5883	589	28.5883	476				2972.06	58.6926	2972.06	34.553	2972.06	52.9892
28.5983	556	28.5983	469				2973.35	56.4862	2973.35	32.5003	2973.35	53.6797
28.6083	571	28.6083	453				2974.65	57.2054	2974.65	33.6788	2974.65	53.9939
28.6183	582	28.6183	435				2975.95	57.2723	2975.95	36.2676	2975.95	52.2002
28.6283	556	28.6283	452				2977.24	57.0175	2977.24	35.7553	2977.24	53.743
28.6383	557	28.6383	477				2978.54	58.0134	2978.54	36.6926	2978.54	53.3672
28.6482	561	28.6482	420				2979.83	58.5255	2979.83	33.2679	2979.83	53.9494
28.6582	585	28.6582	421				2981.13	59.6492	2981.13	37.9371	2981.13	52.4805
28.6682	580	28.6682	446				2982.42	56.7857	2982.42	35.0484	2982.42	53.0171
28.6782	532	28.6782	458				2983.72	56.9577	2983.72	34.4461	2983.72	53.0317
28.6882	555	28.6882	447				2985.01	56.5243	2985.01	32.6707	2985.01	52.8163
28.6982	582	28.6982	411				2986.31	56.8164	2986.31	35.2574	2986.31	53.0977
28.7082	627	28.7082	409				2987.6	58.8589	2987.6	34.6846	2987.6	52.7657
28.7182	556	28.7182	439				2988.9	57.2327	2988.9	31.3826	2988.9	52.3622
28.7281	538	28.7281	428				2990.19	57.9422	2990.19	33.8578	2990.19	52.8842
28.7381	548	28.7381	457				2991.48	55.7552	2991.48	34.3237	2991.48	52.9643
28.7481	531	28.7481	436				2992.78	58.4052	2992.78	34.1744	2992.78	53.1177
28.7581	541	28.7581	437				2994.07	57.6328	2994.07	31.6469	2994.07	53.4614
28.7681	548	28.7681	438				2995.36	56.7555	2995.36	31.4637	2995.36	53.2865
28.7781	532	28.7781	440				2996.66	55.7218	2996.66	33.273	2996.66	53.324
28.7881	627	28.7881	438				2997.95	55.3529	2997.95	32.5283	2997.95	52.3633
28.7981	502	28.7981	414				2999.24	57.2431	2999.24	33.5937	2999.24	53.3012
28.8081	570	28.8081	442				3000.53	57.6197	3000.53	32.7206	3000.53	52.9272
28.818	524	28.818	436				3001.82	56.8224	3001.82	33.4096	3001.82	53.6211
28.828	561	28.828	423				3003.11	56.4567	3003.11	33.0956	3003.11	52.2928
28.838	566	28.838	436				3004.41	53.6946	3004.41	33.6266	3004.41	52.0507
28.848	573	28.848	448				3005.7	55.5405	3005.7	30.9876	3005.7	52.6532
28.858	538	28.858	468				3006.99	56.0673	3006.99	31.9055	3006.99	52.6621
28.868	566	28.868	421				3008.28	55.3002	3008.28	33.7579	3008.28	52.6439
28.878	530	28.878	454				3009.57	55.7756	3009.57	32.5227	3009.57	52.9372
28.888	568	28.888	414				3010.86	56.3619	3010.86	31.5251	3010.86	52.0825
28.898	581	28.898	453				3012.15	55.6098	3012.15	32.8417	3012.15	52.9733
28.9079	549	28.9079	429				3013.44	56.3797	3013.44	34.277	3013.44	52.2368
28.9179	526	28.9179	488				3014.73	53.77	3014.73	32.3572	3014.73	52.6902
28.9279	522	28.9279	409				3016.02	55.3062	3016.02	31.4708	3016.02	53.2802
28.9379	523	28.9379	426				3017.31	56.3575	3017.31	32.3864	3017.31	53.2865
28.9479	553	28.9479	418				3018.59	55.56	3018.59	33.5014	3018.59	52.6409
28.9579	520	28.9579	452				3019.88	55.7499	3019.88	33.416	3019.88	52.2426
28.9679	596	28.9679	439				3021.17	55.8903	3021.17	35.141	3021.17	52.8952
28.9779	513	28.9779	430				3022.46	53.2443	3022.46	34.6565	3022.46	53.2446
28.9879	560	28.9879	465				3023.75	54.8128	3023.75	32.7559	3023.75	52.1535
28.9978	545	28.9978	443				3025.04	53.5455	3025.04	30.9991	3025.04	52.5416
29.0078	495	29.0078	460				3026.32	55.2884	3026.32	32.9761	3026.32	53.3489
29.0178	557	29.0178	465				3027.61	54.7498	3027.61	31.2696	3027.61	53.3692
29.0278	565	29.0278	456				3028.9	55.0604	3028.9	30.9025	3028.9	52.4133
29.0378	527	29.0378	450				3030.18	54.3377	3030.18	30.844	3030.18	52.6319
29.0478	537	29.0478	410				3031.47	55.5833	3031.47	32.7028	3031.47	52.5814
29.0578	527	29.0578	450				3032.76	55.4633	3032.76	33.932	3032.76	52.7502
29.0678	526	29.0678	486				3034.04	54.9432	3034.04	32.7526	3034.04	52.0164
29.0777	530	29.0777	435				3035.33	55.0819	3035.33	31.9138	3035.33	52.9966
29.0877	523	29.0877	436				3036.61	54.3861	3036.61	31.5101	3036.61	52.5215
29.0977	544	29.0977	438				3037.9	55.1408	3037.9	32.6829	3037.9	52.1468
29.1077	529	29.1077	427				3039.18	55.0802	3039.18	30.59	3039.18	52.8556
29.1177	528	29.1177	426				3040.47	54.6517	3040.47	31.8254	3040.47	52.2602
29.1277	548	29.1277	415				3041.75	55.8025	3041.75	33.4914	3041.75	51.9403
29.1377	527	29.1377	394				3043.04	53.466	3043.04	32.9633	3043.04	52.3436
29.1477	556	29.1477	436				3044.32	52.9937	3044.32	32.4684	3044.32	52.8372
29.1577	520	29.1577	408				3045.61	55.5271	3045.61	31.7244	3045.61	52.459
29.1676	482	29.1676	415				3046.89	54.6078	3046.89	32.4464	3046.89	52.8779
29.1776	519	29.1776	403				3048.17	54.2569	3048.17	32.6087	3048.17	53.0417
29.1876	513	29.1876	399				3049.46	55.6313	3049.46	33.2983	3049.46	52.7876
29.1976	542	29.1976	443				3050.74	54.6495	3050.74	32.6126	3050.74	52.5502
29.2076	580	29.2076	382				3052.02	54.7843	3052.02	32.9973	3052.02	52.6766
29.2176	483	29.2176	428				3053.31	54.5115	3053.31	34.9453	3053.31	52.1206
29.2276	557	29.2276	454				3054.59	53.7683	3054.59	32.2748	3054.59	53.0894
29.2376	573	29.2376	396				3055.87	55.641	3055.87	31.295	3055.87	52.3523
29.2476	532	29.2476	447				3057.15	55.1519	3057.15	30.8201	3057.15	53.2184
29.2575	590	29.2575	450				3058.43	54.8313	3058.43	31.5784	3058.43	52.3179
29.2675	523	29.2675	419				3059.72	54.5301	3059.72	30.3572	3059.72	52.8521
29.2775	500	29.2775	444				3061	57.9905	3061	34.7475	3061	52.5273
29.2875	493	29.2875	412				3062.28	55.1572	3062.28	29.479	3062.28	52.7256
29.2975	519	29.2975	417				3063.56	54.2542	3063.56	31.8078	3063.56	52.9813
29.3075	522	29.3075	436				3064.84	53.5469	3064.84	32.4326	3064.84	52.972
29.3175	549	29.3175	407				3066.12	55.1051	3066.12	31.6519	3066.12	52.4243
29.3274	547	29.3274	463				3067.4	54.4927	3067.4	31.2161	3067.4	53.4594
29.3374	558	29.3374	439				3068.68	53.1144	3068.68	33.786	3068.68	52.4926
29.3474	527	29.3474	465				3069.96	53.103	3069.96	31.5449	3069.96	52.965
29.3574	547	29.3574	396				3071.24	52.506	3071.24	32.9094	3071.24	52.6572
29.3674	496	29.3674	449				3072.52	57.0151	3072.52	31.6789	3072.52	52.4127
29.3774	557	29.3774	412				3073.8	51.8759	3073.8	31.2283	3073.8	52.8385
29.3874	488	29.3874	382				3075.08	52.9533	3075.08	30.0507	3075.08	52.4252
29.3974	538	29.3974	409				3076.36	53.138	3076.36	30.7189	3076.36	53.0336
29.4074	540	29.4074	449				3077.63	54.6091	3077.63	29.6585	3077.63	54.0116
29.4173	506	29.4173	432				3078.91	55.3378	3078.91	30.5257	3078.91	53.3063
29.4273	517	29.4273	422				3080.19	53.3864	3080.19	31.5317	3080.19	52.8152
29.4373	521	29.4373	436				3081.41	54.2318	3081.41	29.5293	3081.41	51.9038
29.4473	524	29.4473	434				3082.69	53.9282	3082.69	30.7397	3082.69	52.9959
29.4573	508	29.4573	412				3083.97	51.8115	3083.97	30.4398	3083.97	52.6379
29.4673	509	29.4673	385				3085.26	54.829	3085.26	33.7632	3085.26	51.916
29.4773	535	29.4773	438				3086.54	52.4011	3086.54	30.7344	3086.54	52.6424
29.4873	534	29.4873	407				3087.82	55.4049	3087.82	31.6267	3087.82	52.399
29.4973	530	29.4973	402				3089.11	54.779	3089.11	31.9104	3089.11	53.362
29.5072	521	29.5072	436				3090.39	54.4577	3090.39	31.2907	3090.39	52.8764
29.5172	491	29.5172	379				3091.67	55.0501	3091.67	31.585	3091.67	53.6015
29.5272	537	29.5272	376				3092.95	54.4456	3092.95	29.4749	3092.95	53.2442
29.5372	510	29.5372	400				3094.23	53.5452	3094.23	29.4834	3094.23	52.8894
29.5472	534	29.5472	427				3095.52	53.5505	3095.52	33.1169	3095.52	53.0175
29.5572	502	29.5572	417				3096.8	55.0612	3096.8	31.0062	3096.8	52.056
29.5672	492	29.5672	428				3098.08	54.1474	3098.08	33.7218	3098.08	52.5417
29.5772	496	29.5772	441				3099.36	53.8314	3099.36	30.0859	3099.36	53.5081
29.5872	519	29.5872	407				3100.64	55.0214	3100.64	33.3934	3100.64	52.298
29.5971	514	29.5971	448				3101.92	55.3045	3101.92	30.9627	3101.92	52.0546
29.6071	531	29.6071	394				3103.2	53.1769	3103.2	30.0461	3103.2	52.1748
29.6171	500	29.6171	422				3104.48	53.1692	3104.48	31.8527	3104.48	51.6941
29.6271	525	29.6271	387				3105.76	55.8856	3105.76	29.4419	3105.76	52.7857
29.6371	504	29.6371	407				3107.04	53.1733	3107.04	31.5634	3107.04	52.6719
29.6471	506	29.6471	400				3108.32	54.6868	3108.32	29.4563	3108.32	52.5576
29.6571	521	29.6571	404				3109.6	51.6637	3109.6	31.2705	3109.6	53.2871
29.6671	501	29.6671	410				3110.88	53.4694	3110.88	28.246	3110.88	52.2018
29.6771	546	29.6771	410				3112.15	54.0662	3112.15	33.6801	3112.15	52.325
29.687	494	29.687	398				3113.43	55.2714	3113.43	31.2636	3113.43	52.8122
29.697	518	29.697	400				3114.71	50.7395	3114.71	32.7798	3114.71	52.4552
29.707	538	29.707	393				3115.99	54.6698	3115.99	31.2735	3115.99	52.4607
29.717	537	29.717	439				3117.27	51.9433	3117.27	32.481	3117.27	53.9149
29.727	484	29.727	409				3118.54	53.1374	3118.54	33.9799	3118.54	53.1883
29.737	482	29.737	398				3119.82	54.6259	3119.82	34.5636	3119.82	53.1844
29.747	535	29.747	427				3121.1	52.7924	3121.1	32.7321	3121.1	53.0602
29.7569	484	29.7569	423				3122.37	54.8933	3122.37	33.9304	3122.37	51.6113
29.7669	473	29.7669	414				3123.65	57.6104	3123.65	29.4045	3123.65	53.5485
29.7769	468	29.7769	397				3124.93	56.1086	3124.93	30.623	3124.93	53.1942
29.7869	487	29.7869	438				3126.2	52.791	3126.2	28.8193	3126.2	52.5976
29.7969	469	29.7969	391				3127.48	56.7173	3127.48	33.9582	3127.48	53.2061
29.8069	499	29.8069	363				3128.75	53.3784	3128.75	31.2272	3128.75	53.8101
29.8169	509	29.8169	425				3130.03	53.963	3130.03	32.4192	3130.03	52.4779
29.8269	507	29.8269	415				3131.31	53.343	3131.31	32.1042	3131.31	53.2016
29.8369	513	29.8369	415				3132.58	53.3372	3132.58	31.4982	3132.58	52.963
29.8468	533	29.8468	392				3133.86	54.8508	3133.86	31.5054	3133.86	52.2445
29.8568	489	29.8568	399				3135.13	53.6456	3135.13	30.606	3135.13	52.7343
29.8668	468	29.8668	388				3136.4	56.0559	3136.4	32.7177	3136.4	52.9784
29.8768	505	29.8768	406				3137.68	53.3142	3137.68	29.6776	3137.68	52.6123
29.8868	471	29.8868	413				3138.95	53.887	3138.95	33.5743	3138.95	52.9675
29.8968	461	29.8968	407				3140.23	55.0655	3140.23	29.9285	3140.23	53.2029
29.9068	497	29.9068	432				3141.5	57.1624	3141.5	30.5217	3141.5	51.5139
29.9168	513	29.9168	389				3142.77	55.96	3142.77	28.7185	3142.77	53.9332
29.9267	478	29.9267	432				3144.05	50.2395	3144.05	30.8472	3144.05	52.8577
[truncated: 6,014 more rows]

## Sheet: Figure 2
b														c
Potential	Product													Time	Current density	Time	Faradaic Efficiency
V versus SHE	methanol	error bar	CO	error bar	methane	error bar	formate	error bar	hydrogen	error bar	Average current density (mA/cm2)			min	mA/cm2	min	CO	methane	hydrogen
-0.9	28.832	3.34	2.152	0.38	1.951	0.26	1.509	0.13	60.506	1.75	1.84331			0.01667	-4	60	5.37	2.08	7.87
-1.1	80.468	2.5	5.675	0.68	3.075	0.39	1.756	0.33	8.887	1.27	4.2086			0.03333	-3.99667	180	5.07	1.58	9.07
-1.3	52.929	4.36	15.591	1.38	9.091	1.07	1.918	0.23	15.859	1.06	8.77174			0.05	-3.98333	300	5.27	1.8	9.8
-1.5	40.941	2.32	20.855	1.2	12.155	0.89	2.252	0.6	23.635	2.3	13.9285			0.06667	-4.01	360	4.87	1.48	11.07
														0.08333	-4.00333	480	4.268	1.179	13.1
														0.1	-4.01	600	4.05	1.09	14.5
d														0.11667	-4	650	4.18	1.05	15.3
Potential	Product													0.13333	-4.01	720	3.75	1.06	14.8
V versus SHE	methanol	error bar	CO	error bar	methane	error bar	formate	error bar	hydrogen	error bar	Average current density (mA/cm2)			0.15	-3.99	780	3.866	1.079	16.866
-0.9	0.838	0.15	1.054	0.25	1.552	0.25	0.3	0.17	92.523	2.75	1.56433			0.16667	-3.98667
-1.1	1.755	0.27	1.867	0.27	2.856	0.17	0.706	0.27	85.856	2.27	2.98726			0.18333	-4.00667
-1.3	2.025	0.6	3.058	0.96	4.291	0.36	1.087	0.2	83.928	1.06	6.71736			0.2	-4.00667
-1.5	2.842	0.3	3.855	0.8	5.55	0.27	1.206	0.3	83.758	1.3	10.8463			0.21667	-4.00667
														0.23333	-4.02
														0.25	-3.97667
e														0.26667	-3.98333
Potential	Product													0.28333	-3.99
V versus SHE	methanol	error bar	CO	error bar	methane	error bar	formate	error bar	hydrogen	error bar	Average current density (mA/cm2)			0.3	-3.98333
-0.9	10.639	1.75	3.855	0.15	1.504	0.15	0.802	0.2	78.503	1.75	0.80264			0.31667	-3.99
-1.1	22.765	1.27	5.059	0.37	2.063	0.27	1.079	0.27	65.869	1.27	1.85987			0.33333	-3.99667
-1.3	20.916	2.06	8.866	0.66	3.916	0.26	1.581	0.2	63.883	2.06	4.27174			0.35	-4.02
-1.5	12.923	2.3	12.054	1.83	6.059	0.3	1.748	0.3	65.619	1.3	8.28463			0.36667	-3.99333
														0.38333	-4.01333
														0.4	-4.01333
														0.41667	-3.98333
														0.43333	-3.98667
														0.45	-3.99
														0.46667	-3.98333
														0.48333	-4.00667
														0.5	-3.97667
														0.51667	-3.98667
														0.53333	-4.00667
														0.55	-4
														0.56667	-3.99333
														0.58333	-4.00667
														0.6	-4.00333
														0.61667	-4.00667
														0.65	-4.01333
														0.66667	-3.98667
														0.68333	-3.99
														0.7	-4.00667
														0.71667	-4.01
														0.73333	-3.99
														0.75	-4
														0.76667	-4.01333
														0.78333	-3.99
														0.8	-4.00333
														0.81667	-4.01667
														0.83333	-4.01
														0.88333	-4.01333
														0.9	-4.00667
														0.91667	-3.99667
														0.93333	-4.01333
														0.95	-4.01
														0.96667	-3.99667
														0.98333	-4.01333
														1.01667	-3.99333
														1.03333	-3.99333
														1.05	-4.01
														1.06667	-4.02333
														1.08333	-4.01333
														1.1	-4.00333
														1.11667	-4.01667
														1.18333	-4.00333
														1.2	-3.99333
														1.21667	-3.98
														1.23333	-4.02
														1.25	-4.00667
														1.26667	-3.99
														1.28333	-3.99667
														1.3	-4.01333
														1.31667	-4.01333
														1.33333	-3.99667
														1.35	-3.98333
														1.36667	-3.99
														1.38333	-4.00333
														1.4	-4
														1.41667	-3.98333
														1.43333	-3.99
														1.45	-4.01667
														1.46667	-3.99333
														1.48333	-4.01667
														1.5	-3.98667
														1.51667	-3.99333
														1.53333	-3.97
														1.55	-3.98667
														1.56667	-4.00667
														1.58333	-3.99667
														1.6	-3.99333
														1.61667	-4.01
														1.63333	-4.02
														1.65	-4.01333
														1.66667	-3.99333
														1.68333	-3.99333
														1.7	-4.01
														1.71667	-4.01
														1.73333	-3.99667
														1.75	-4
														1.76667	-3.98
														1.78333	-4.00333
														1.8	-3.98333
														1.81667	-3.98333
														1.83333	-4.00333
														1.85	-4.00333
														1.86667	-4.01667
														1.88333	-4
														1.9	-4.00333
														1.93333	-4.02
														1.95	-4.01
														1.96667	-4.04
														1.98333	-3.99667
														2	-4.01
														2.01667	-3.99667
														2.03333	-3.99
														2.05	-4.01667
														2.08333	-4.01333
														2.1	-3.98333
														2.11667	-4
														2.13333	-3.98
														2.15	-3.99
														2.21667	-4
														2.23333	-4.01667
														2.25	-4.02667
														2.26667	-4
														2.28333	-4.00333
														2.3	-3.98667
														2.31667	-3.98
														2.33333	-4.01
														2.35	-4.01333
														2.36667	-3.99333
														2.38333	-3.99
														2.4	-4.01333
														2.41667	-3.99333
														2.43333	-4.00667
														2.45	-3.99
														2.46667	-4
														2.5	-4.00667
														2.51667	-4
														2.53333	-4.01667
														2.55	-4
														2.56667	-3.99333
														2.58333	-3.97333
														2.6	-3.99
														2.65	-3.99333
														2.66667	-4.00667
														2.68333	-3.99
														2.7	-4.00333
														2.71667	-4.01667
														2.73333	-4
														2.75	-4.00667
														2.76667	-4.01333
														2.78333	-4
														2.8	-4.00333
														2.81667	-4.01
														2.83333	-3.99333
														2.85	-4
														2.86667	-3.98333
														2.88333	-3.99333
														2.9	-4.00667
														2.91667	-4.00333
														2.95	-3.98667
														2.96667	-3.99
														2.98333	-4.01333
														3	-4
														3.01667	-4.01
														3.03333	-4.02
														3.05	-4.00333
														3.06667	-4.00667
														3.08333	-3.99
														3.1	-4.01
														3.11667	-3.98
														3.15	-3.98333
														3.16667	-4.01
														3.18333	-4.00333
														3.2	-3.99667
														3.21667	-3.99667
														3.23333	-3.98
														3.25	-4.01
														3.26667	-4
														3.28333	-3.98667
														3.3	-3.99667
														3.31667	-4
														3.33333	-4.01333
														3.35	-3.99667
														3.36667	-3.99333
														3.38333	-3.98
														3.41667	-4.01667
														3.43333	-4.01
														3.45	-3.99
														3.46667	-3.99333
														3.48333	-4.00333
														3.5	-4.00333
														3.51667	-3.98333
														3.53333	-4.02
														3.55	-3.99667
														3.56667	-3.99
														3.58333	-4.02
														3.6	-4.00667
														3.61667	-4.00667
														3.63333	-3.99333
														3.65	-4.00667
														3.66667	-3.98
														3.68333	-3.99333
														3.7	-4.00667
														3.71667	-3.98667
														3.73333	-4.01333
														3.75	-3.99
														3.76667	-3.99333
														3.78333	-4.01667
														3.8	-4.01
														3.81667	-4
														3.83333	-3.98
														3.85	-4.00333
														3.86667	-3.99667
														3.88333	-3.98
														3.9	-4.01333
														3.91667	-3.99667
														3.93333	-4.01333
														3.95	-4.01
														3.96667	-4
														3.98333	-4.03333
														4	-4.01
														4.01667	-3.98333
														4.03333	-4.01667
														4.05	-3.99667
														4.06667	-4
														4.08333	-4.02667
														4.1	-4.01333
														4.11667	-4
														4.13333	-3.99
														4.15	-3.99
														4.16667	-4.00333
														4.2	-4.01667
														4.21667	-3.99333
														4.23333	-4.01
														4.25	-3.99
														4.3	-3.97333
														4.31667	-4
														4.33333	-3.99667
														4.35	-3.98667
														4.36667	-4.00333
														4.38333	-3.98667
														4.4	-4
														4.41667	-4.01
														4.43333	-4.01333
														4.45	-3.98667
														4.46667	-4
														4.5	-3.97667
														4.51667	-3.99
														4.53333	-4.02333
														4.55	-3.97333
														4.56667	-3.98
														4.58333	-4.00333
														4.6	-3.99
														4.65	-4
														4.66667	-3.99667
														4.68333	-3.98333
														4.7	-4
														4.71667	-4.00333
														4.73333	-3.98333
														4.75	-4.01667
														4.76667	-3.97667
														4.78333	-3.98333
														4.8	-4.01667
														4.81667	-3.99333
														4.88333	-3.99
														4.9	-3.97333
														4.91667	-3.99333
														4.93333	-3.98333
														4.95	-4.00667
														4.96667	-3.99667
														5.01667	-3.99333
														5.03333	-3.98333
														5.05	-4.01
														5.08333	-4.03333
														5.1	-4.01
														5.11667	-3.99
														5.13333	-4
														5.15	-4.00333
														5.16667	-3.96333
														5.18333	-3.99667
														5.2	-3.99333
														5.21667	-4.01333
														5.23333	-3.99667
														5.25	-3.99
														5.26667	-4.01333
														5.28333	-4
														5.3	-3.99667
														5.31667	-4.01667
														5.33333	-3.98667
														5.35	-3.98333
														5.36667	-4.00333
														5.38333	-3.99667
														5.4	-3.98667
														5.41667	-3.99667
														5.43333	-3.99
														5.48333	-3.98333
														5.5	-3.97
														5.51667	-4.00333
														5.53333	-3.99333
														5.55	-3.99
														5.56667	-4.00333
														5.58333	-4
														5.6	-3.98
														5.61667	-3.99333
														5.65	-3.99667
														5.66667	-3.97667
														5.68333	-4.01333
														5.7	-4.01333
														5.71667	-3.97
														5.73333	-3.99667
														5.75	-4
														5.76667	-3.98
														5.78333	-3.97667
														5.8	-4
														5.81667	-3.99333
														5.83333	-3.97667
														5.85	-3.99333
														5.86667	-4.01
														5.88333	-3.99
														5.9	-3.99333
														5.91667	-3.97667
														5.93333	-3.99333
														5.95	-4.01333
														5.96667	-4.00333
														5.98333	-3.99333
														6.01667	-4
														6.03333	-3.96
														6.05	-3.99667
														6.06667	-3.99
														6.08333	-3.98
														6.1	-3.98333
														6.11667	-4.00667
														6.13333	-3.98333
														6.15	-4.01
														6.16667	-3.98333
														6.18333	-3.98667
														6.2	-4
														6.21667	-4.00667
														6.23333	-3.98
														6.25	-4.00667
														6.26667	-3.98333
														6.28333	-3.99333
														6.3	-3.99333
														6.31667	-3.98
														6.33333	-3.98667
														6.35	-4
														6.36667	-3.98667
														6.38333	-4.02
														6.4	-3.99333
														6.41667	-4.00667
														6.43333	-3.98667
														6.45	-3.99
														6.46667	-4.01667
														6.48333	-4.00333
														6.65	-3.99667
														6.66667	-3.97333
														6.68333	-3.99667
														6.7	-4.00667
														6.71667	-4.00333
														6.73333	-3.98333
														6.75	-4
														6.76667	-3.99
														6.78333	-3.98333
														6.8	-3.96333
														6.81667	-4.01333
														6.85	-3.99
														6.86667	-4
														6.88333	-3.98333
														6.9	-3.99
														6.91667	-3.99667
														6.93333	-4.01333
														6.95	-3.99
														6.96667	-3.99667
														6.98333	-4.01667
														7	-3.99
														7.01667	-3.99
														7.03333	-4.00667
														7.05	-3.97333
														7.06667	-4
														7.1	-3.98333
														7.11667	-3.97333
														7.13333	-3.96667
														7.15	-3.99333
														7.16667	-3.99333
														7.18333	-3.98
														7.2	-3.99333
														7.21667	-3.97
														7.25	-3.97
														7.26667	-4.02
														7.28333	-3.98
														7.3	-3.98333
														7.31667	-4.00667
														7.33333	-3.98667
														7.35	-4
														7.41667	-3.96
														7.43333	-3.97667
														7.45	-3.98333
														7.46667	-3.99333
														7.48333	-3.99667
														7.5	-4.01
														7.51667	-3.97667
														7.53333	-3.96667
														7.55	-3.99333
														7.56667	-3.99
														7.58333	-3.98333
														7.6	-3.97667
														7.61667	-4.00333
														7.63333	-3.97667
														7.65	-3.98
														7.66667	-4.00667
														7.68333	-4.00333
														7.7	-3.96333
														7.71667	-3.97333
														7.75	-3.99333
														7.76667	-3.98333
														7.78333	-3.99333
														7.8	-3.98333
														7.86667	-3.99667
														7.88333	-3.98333
														7.9	-3.99667
														7.91667	-3.98667
														7.93333	-3.98
														7.95	-4
														7.96667	-3.98
														7.98333	-3.98
														8	-4.00333
														8.01667	-4
														8.03333	-3.97333
														8.05	-3.98667
														8.06667	-3.98667
														8.08333	-4
														8.1	-3.98667
														8.11667	-3.97
														8.13333	-3.99667
														8.15	-4.00333
														8.16667	-3.98
														8.18333	-3.96333
														8.2	-3.99667
														8.21667	-3.98333
														8.23333	-3.98333
														8.25	-3.97
														8.26667	-3.97667
														8.28333	-3.98667
														8.3	-3.98667
														8.31667	-4
														8.33333	-3.98333
														8.35	-3.99333
														8.36667	-3.96667
														8.38333	-3.97667
														8.4	-3.99667
														8.41667	-4
														8.43333	-3.98333
														8.46667	-3.99
														8.48333	-3.99667
														8.5	-3.99333
														8.53333	-3.98
														8.55	-3.97667
														8.56667	-3.99333
														8.58333	-3.99
														8.6	-3.97333
														8.61667	-4.00333
														8.66667	-3.99
														8.68333	-3.99333
														8.7	-3.97667
														8.71667	-3.97667
														8.73333	-3.99
														8.75	-3.99333
														8.76667	-4.01333
														8.8	-4.00333
														8.81667	-3.99667
														8.83333	-4
														8.85	-3.97667
														8.86667	-3.96667
														8.88333	-3.99
														8.9	-3.98333
														8.95	-3.97667
														8.96667	-3.99
														8.98333	-3.96667
														9	-3.98333
														9.01667	-4.01
														9.03333	-4.00667
														9.05	-3.99333
														9.06667	-3.99
														9.08333	-3.97667
														9.1	-4.01
														9.11667	-4
														9.13333	-3.98
														9.15	-3.97667
														9.16667	-4.00333
														9.18333	-3.99
														9.2	-3.98
														9.21667	-3.99333
														9.23333	-4.00667
														9.25	-3.97333
														9.26667	-3.96333
														9.28333	-3.99
														9.3	-3.99333
														9.33333	-3.97667
														9.35	-3.98
														9.36667	-4.01333
														9.4	-3.98333
														9.41667	-3.99
														9.43333	-3.96667
														9.45	-4.00333
														9.5	-3.99
														9.51667	-3.99667
														9.53333	-3.98333
														9.55	-3.99333
														9.56667	-3.98667
														9.58333	-4.01333
														9.6	-4
														9.61667	-3.98
														9.63333	-3.97333
														9.65	-3.99
														9.66667	-4.00333
														9.68333	-4
														9.75	-3.98667
														9.76667	-3.98667
														9.78333	-3.99667
														9.8	-3.98667
														9.81667	-3.99
														9.83333	-4
														9.85	-3.98
														9.86667	-3.98667
														9.88333	-3.98333
														9.9	-3.99333
														9.91667	-3.97333
														9.93333	-3.99667
														9.95	-3.98667
														9.96667	-3.97667
														10.0167	-4.00333
														10.0333	-3.99667
														10.05	-3.97333
														10.0667	-3.98333
														10.0833	-3.99333
														10.1333	-3.98333
														10.15	-3.99
														10.1833	-4.00667
														10.2	-3.98333
														10.2167	-3.97
														10.2333	-4.01
														10.25	-3.99
														10.2667	-3.97
														10.2833	-3.99
														10.3	-3.97
														10.3167	-3.98
														10.3333	-4
														10.35	-3.96333
														10.3667	-3.99333
														10.3833	-3.97333
														10.4	-3.98
														10.4167	-4.00333
														10.4333	-3.98
														10.45	-3.99333
														10.4667	-3.97333
														10.4833	-3.97667
														10.5	-3.98333
														10.5167	-3.99
														10.5333	-3.95667
														10.55	-3.98333
														10.5667	-3.99667
														10.5833	-3.97667
														10.6	-3.99333
														10.6167	-3.97
														10.6333	-4.00333
														10.65	-3.97
														10.6667	-3.99
														10.6833	-3.97667
														10.7	-3.99667
														10.7167	-3.99
														10.7333	-3.98
														10.75	-3.97667
														10.7667	-3.98667
														10.7833	-3.99333
														10.8	-4.01333
														10.8167	-3.99
														10.8333	-3.99333
														10.85	-3.97667
														10.8667	-3.99333
														10.8833	-3.96333
														10.9	-3.98333
														10.9167	-3.98333
														10.9333	-3.97667
														10.95	-3.97333
														10.9667	-4
														10.9833	-3.98667
														11	-3.98333
														11.0167	-3.97667
														11.0333	-3.99
														11.05	-3.97333
														11.0833	-3.99333
														11.1	-3.99
														11.1167	-3.98333
														11.1333	-3.98
														11.15	-3.99667
														11.1833	-3.98333
														11.2	-3.98667
														11.2167	-3.99667
														11.2333	-4
														11.25	-3.97
														11.2667	-3.96333
														11.2833	-3.98333
														11.3	-4.00667
														11.3167	-4
														11.3333	-3.98667
														11.35	-3.97667
														11.3667	-3.97333
														11.3833	-3.99667
														11.4	-3.98667
														11.4167	-3.99667
														11.4333	-3.98333
														11.45	-3.99
														11.4667	-3.99333
														11.4833	-4.02
														11.5	-3.97667
														11.5167	-3.98333
														11.5333	-4.00333
														11.55	-3.97333
														11.5667	-3.99333
														11.5833	-3.98
														11.6	-3.98667
														11.6167	-3.96667
														11.6333	-3.97667
														11.65	-4
														11.6667	-3.99333
														11.6833	-3.96667
														11.7	-3.97
														11.7167	-3.98
														11.7333	-3.97667
														11.75	-3.99667
														11.7667	-3.98667
														11.7833	-4.01333
														11.8	-3.98667
														11.8167	-4
														11.8333	-3.99
														11.85	-3.98333
														11.8667	-3.97333
														11.8833	-3.97333
														11.9	-3.99333
														11.9167	-3.99
														11.9333	-3.97667
														11.95	-3.98
														11.9667	-3.99333
														11.9833	-3.97
														12	-3.97
														12.0167	-3.98333
														12.0333	-3.98333
														12.05	-3.97
														12.0667	-3.98
														12.0833	-3.99
														12.1	-3.96
														12.1167	-3.97333
														12.1333	-3.98667
														12.15	-3.98333
														12.1667	-3.97333
														12.1833	-3.97667
														12.2	-3.99333
														12.2167	-3.98
														12.2333	-3.96333
														12.25	-3.98
														12.2667	-3.98333
														12.2833	-3.99667
														12.3	-3.99
														12.3167	-3.96667
														12.3333	-3.98
														12.35	-3.98
														12.3667	-4.00333
														12.3833	-3.98
														12.4	-3.97333
														12.4167	-4
														12.4333	-3.99333
														12.45	-3.97667
														12.4667	-3.97667
														12.4833	-3.99667
														12.5	-3.99667
														12.5167	-3.98333
														12.5333	-3.97333
														12.55	-3.96667
														12.5667	-4.00667
														12.5833	-3.99667
														12.6	-3.98667
														12.6167	-3.98667
														12.6333	-4
														12.65	-3.99
														12.6667	-3.97667
														12.6833	-3.98333
														12.7	-4.00667
														12.7167	-3.99
														12.7333	-3.98333
														12.75	-3.97667
														12.7667	-3.99667
														12.7833	-3.96
														12.8	-3.99667
														12.8167	-3.98667
														12.8333	-3.98
														12.85	-3.96667
														12.8667	-4
														12.8833	-3.98667
														12.9	-3.99333
														12.9167	-4
														12.9333	-3.98
														12.95	-3.98333
														12.9667	-3.99333
														12.9833	-3.99333
														13	-3.98333
														13.0167	-3.98
														13.0333	-3.99667
														13.05	-3.97667
														13.0667	-3.99
														13.0833	-3.99333
														13.1	-3.97667
														13.1167	-3.99667
														13.1333	-3.97667
														13.15	-3.99667
														13.1667	-3.99667
														13.1833	-4.01333
														13.2	-3.97333
														13.2167	-3.97667
														13.2333	-3.98667
														13.25	-3.97667
														13.2667	-4.01
														13.2833	-3.99
														13.35	-3.98
														13.3667	-3.97667
														13.3833	-4.00333
														13.4	-3.98
														13.4167	-3.98667
														13.4333	-3.99333
														13.45	-3.99333
														13.4667	-3.98
														13.4833	-3.98667
														13.5	-4
														13.5167	-3.98667
														13.5333	-3.98333
														13.55	-3.96667
														13.5667	-3.98333
														13.5833	-3.97667
														13.6	-4.00667
														13.6167	-3.99667
														13.6333	-3.99667
														13.65	-3.98
														13.6667	-3.99333
														13.6833	-3.99667
														13.7	-3.97
														13.7167	-3.98667
														13.7333	-3.98333
														13.75	-3.96667
														13.7667	-3.99667
														13.7833	-3.99
														13.8	-3.98333
														13.8167	-4
														13.8333	-4.00333
														13.85	-3.98667
														13.8667	-3.97667
														13.8833	-3.95667
														13.9	-3.98667
														13.9167	-3.99
														13.9333	-3.96667
														13.95	-3.99
														14.0167	-4.01333
														14.0333	-3.96
														14.05	-3.97
														14.0667	-3.98333
														14.0833	-3.99333
														14.1	-4.00333
														14.1167	-3.99
														14.15	-3.98667
														14.1667	-4.00333
														14.1833	-4.00667
														14.2	-3.98333
														14.2167	-4
														14.2333	-4
														14.25	-3.98333
														14.2667	-4.01
														14.2833	-3.97667
														14.3	-3.98667
														14.3167	-3.99333
														14.3333	-4.01
														14.35	-3.99
														14.3667	-3.97333
														14.3833	-4
														14.4	-3.96333
														14.4167	-3.99667
														14.4333	-3.99667
														14.45	-3.98333
														14.4667	-4.00667
														14.4833	-3.99667
														14.5	-3.98
														14.5167	-3.98333
														14.5667	-3.99333
														14.5833	-4
														14.6	-3.97667
														14.6667	-4.00333
														14.6833	-3.95667
														14.7167	-4.00333
														14.7333	-3.98667
														14.8	-3.99667
														14.8167	-3.98667
														14.8333	-3.98667
														14.85	-3.97333
														14.8667	-3.96667
														14.8833	-3.98333
														14.9	-3.99667
														14.9167	-3.98667
														14.9333	-3.98667
														14.95	-3.97333
														14.9667	-3.98667
														14.9833	-4
														15	-3.98333
														15.0667	-3.99333
														15.0833	-3.96333
														15.1	-3.99667
														15.1167	-3.99333
														15.1333	-3.98333
														15.15	-3.98667
														15.1667	-3.99667
														15.1833	-3.99667
														15.2	-3.98
														15.2167	-3.98333
														15.3	-3.99667
														15.3167	-3.98667
														15.3333	-3.97333
														15.35	-3.98333
														15.3667	-4
														15.3833	-4
														15.4	-3.98333
														15.4167	-3.98
														15.4333	-4
														15.45	-3.99667
														15.4667	-3.98333
														15.4833	-3.97333
														15.5	-3.98667
														15.5333	-3.99333
														15.55	-4
														15.5667	-4.00667
														15.5833	-3.98667
														15.6167	-3.98333
														15.6333	-4
														15.65	-3.99
														15.6667	-3.98667
														15.6833	-3.99667
														15.7	-3.98333
														15.7167	-3.97
														15.7333	-3.99333
														15.75	-3.98
														15.7667	-3.98
														15.7833	-3.99333
														15.8	-3.98333
														15.8167	-4.00667
														15.8333	-3.99333
														15.85	-3.99333
														15.8667	-4.01
														15.8833	-4
														15.9	-3.99333
														15.9167	-3.97667
														15.9667	-3.98
														15.9833	-3.99667
														16	-3.99333
														16.0167	-3.97333
														16.0333	-3.98
														16.05	-4.00333
														16.0667	-3.98
														16.0833	-3.98667
														16.1	-4.00333
														16.1167	-3.97667
														16.1333	-3.98333
														16.15	-4
														16.1667	-4.00333
														16.1833	-3.97667
														16.2	-3.96667
														16.2167	-3.99333
														16.2333	-3.99333
														16.25	-3.97333
														16.2667	-3.98
														16.2833	-3.98667
														16.3	-3.98
														16.3167	-3.97
														16.3333	-3.99333
														16.35	-3.98
														16.3667	-3.98667
														16.3833	-3.99667
														16.4	-3.97667
														16.4167	-3.98333
														16.4333	-3.99333
														16.45	-4
														16.4667	-3.97667
														16.4833	-3.97
														16.5	-3.99333
														16.5167	-3.98667
														16.5333	-3.98333
														16.55	-3.96667
														16.5667	-3.97333
														16.5833	-4
														16.6	-3.97667
														16.6167	-3.98667
														16.65	-3.99
														16.6667	-3.98
														16.6833	-4.01667
														16.7	-3.98
														16.7167	-3.99667
														16.7333	-4
														16.75	-3.97667
														16.7667	-3.98333
														16.7833	-4.00333
														16.8	-4.01
														16.8167	-3.98333
														16.8333	-3.98667
														16.85	-4.00333
														16.8667	-3.97667
														16.8833	-3.96667
														16.9	-4
														16.9167	-3.98667
														16.9333	-3.96667
														16.95	-3.96667
														16.9667	-3.98667
														17	-3.99
														17.0167	-3.97
														17.0333	-3.99333
														17.05	-3.97
														17.0667	-3.99
														17.0833	-3.96667
														17.1	-3.97667
														17.1167	-3.99667
														17.1333	-3.99
														17.15	-3.97667
														17.1667	-3.99667
														17.1833	-3.96667
														17.2	-3.97333
														17.2167	-4.01
														17.2333	-3.97667
														17.25	-3.98667
														17.2667	-4
														17.2833	-4.00333
														17.3	-3.99
														17.3167	-3.97333
														17.3333	-3.98333
														17.35	-4.02
														17.3667	-4.00667
														17.3833	-4
														17.4	-3.97333
														17.4167	-4.01
														17.4333	-3.97667
														17.45	-4.00667
														17.4667	-3.99
														17.4833	-3.99333
														17.5	-3.97333
														17.5167	-3.99333
														17.5333	-3.98
														17.5667	-3.98667
														17.5833	-3.99
														17.6	-4.00667
														17.6167	-3.99
														17.6333	-3.99667
														17.65	-3.98333
														17.6667	-3.98667
														17.6833	-3.97333
														17.7	-3.99
														17.7167	-3.96333
														17.7333	-3.97333
														17.75	-3.99667
														17.7667	-3.97667
														17.7833	-3.98667
														17.8	-4.01333
														17.8167	-4
														17.8333	-3.98
														17.85	-3.97
														17.8667	-4.00333
														17.8833	-4
														17.9	-3.98667
														17.9167	-3.98333
														17.9333	-4.00667
														17.95	-3.97
														17.9667	-3.99
														17.9833	-3.97667
														18.0167	-3.97667
														18.0333	-3.99
														18.05	-4.01
														18.0667	-3.98333
														18.0833	-3.99333
														18.1333	-4
														18.15	-3.98
														18.1667	-3.98
														18.1833	-3.97
														18.2	-3.98333
														18.2167	-3.97667
														18.2333	-4
														18.25	-3.99333
														18.2833	-3.98
														18.3	-4.00667
														18.3167	-3.97667
														18.3333	-3.98333
														18.35	-3.99
														18.3667	-3.98667
														18.3833	-3.97
														18.4333	-3.99
														18.45	-3.98333
														18.4833	-4.01333
														18.5	-3.99333
														18.5167	-3.98
														18.5333	-3.98
														18.55	-4.00667
														18.5667	-3.98
														18.5833	-3.99
														18.6	-3.99667
														18.6167	-3.98
														18.6333	-3.98333
														18.65	-3.99667
														18.7167	-3.97667
														18.7333	-4.00333
														18.75	-3.98333
														18.7667	-3.99
														18.85	-4.01333
														18.8667	-3.98667
														18.8833	-3.99
														18.9	-3.97333
														18.9167	-3.99333
														18.95	-3.97
														18.9833	-3.98667
														19	-3.98
														19.0167	-4.00333
														19.0333	-3.98333
														19.05	-3.99333
														19.0667	-3.97
														19.0833	-3.98
														19.1	-3.98667
														19.1167	-3.96667
														19.1333	-3.99667
														19.15	-3.99333
														19.1833	-3.97
														19.2	-3.98667
														19.2167	-4
														19.2333	-4.00333
														19.25	-3.97333
														19.2667	-3.99
														19.2833	-3.98
														19.3	-3.98333
														19.3167	-4
														19.3333	-3.99667
														19.3833	-3.99
														19.4	-3.98333
														19.4167	-3.97
														19.4333	-3.98667
														19.45	-3.98667
														19.4667	-3.97333
														19.4833	-3.99
														19.5	-3.98333
														19.5167	-4
														19.5333	-3.96667
														19.55	-3.98667
														19.5667	-3.98333
														19.5833	-3.96667
														19.6	-3.97
														19.6167	-4.01
														19.6333	-3.98333
														19.65	-3.99667
														19.6667	-3.98333
														19.6833	-3.97667
														19.7	-3.99667
														19.7167	-3.97
														19.7333	-3.96333
														19.7833	-3.99667
														19.8	-3.98333
														19.8167	-3.97
														19.8333	-3.98
														19.85	-3.99333
														19.8667	-3.96667
														19.8833	-3.96
														19.9	-3.98
														19.9167	-3.99
														19.9333	-3.96333
														19.95	-3.97333
														19.9667	-3.99
														19.9833	-3.97333
														20	-3.95
														20.0167	-3.97667
														20.0833	-3.97333
														20.1	-3.99
														20.1167	-4
														20.1333	-3.97667
														20.15	-3.99
														20.1667	-3.97667
														20.1833	-3.98667
														20.2	-3.95667
														20.2167	-3.98
														20.2333	-3.96667
														20.25	-3.96667
														20.3	-3.98333
														20.3167	-3.97
														20.3833	-3.98
														20.4	-3.99333
														20.4167	-3.97667
														20.4333	-3.97667
														20.4833	-3.95667
														20.5	-3.97
														20.5167	-3.99
														20.5333	-3.99333
														20.55	-3.96
														20.5667	-3.95667
														20.5833	-3.98
														20.6	-3.97667
														20.6167	-3.96333
														20.65	-3.96667
														20.6667	-3.98667
														20.7	-3.97333
														20.7167	-3.96333
														20.7333	-3.99
														20.75	-3.97667
														20.7667	-3.99333
														20.7833	-3.97
														20.8167	-3.97333
														20.8333	-3.98333
														20.85	-3.99
														20.8667	-3.97333
														20.8833	-3.96333
														20.9167	-3.98667
														20.9333	-3.99333
														20.95	-3.97333
														20.9667	-3.99
														20.9833	-3.98
														21	-3.97333
														21.0167	-3.99667
														21.0667	-3.98667
														21.0833	-3.97333
														21.1	-3.96
														21.1167	-3.96
														21.1333	-3.97333
														21.15	-3.96
														21.1667	-3.97
														21.1833	-3.99333
														21.2167	-3.99
														21.2333	-3.97667
														21.25	-3.97333
														21.2667	-3.99
														21.2833	-3.99
														21.3	-3.96
														21.3167	-3.97667
														21.3333	-3.96333
														21.35	-3.97667
														21.3667	-3.98333
														21.3833	-3.96667
														21.4	-3.99
														21.4167	-3.99
														21.4333	-3.96333
														21.45	-3.97333
														21.4667	-3.97667
														21.4833	-3.99
														21.5	-3.97333
														21.5167	-4
														21.5333	-3.97667
														21.55	-3.99
														21.5667	-3.99667
														21.5833	-3.97333
														21.6	-3.97667
														21.6167	-3.99333
														21.6333	-3.99333
														21.6667	-3.97333
														21.6833	-3.96333
														21.7	-3.97667
														21.7167	-3.99667
														21.7333	-3.96
														21.7667	-3.97
														21.8	-3.97333
														21.8167	-3.96
														21.8333	-4.01333
														21.85	-3.98333
														21.8667	-3.98667
														21.9	-3.97
														21.9167	-3.95333
														21.95	-3.98667
														21.9667	-3.98667
														21.9833	-3.99
														22	-3.98333
														22.0167	-3.98667
														22.0667	-3.97333
														22.0833	-3.96
														22.1	-3.95667
														22.1167	-3.98333
														22.1333	-3.99
														22.15	-3.96
														22.2667	-3.98667
														22.2833	-3.97333
														22.3	-3.97
														22.3167	-3.95333
														22.3333	-3.97333
														22.35	-3.96333
														22.3667	-3.98333
														22.4	-3.98667
														22.4167	-3.97333
														22.4333	-3.96
														22.45	-3.95667
														22.4667	-3.98333
														22.4833	-3.96333
														22.5	-3.97
														22.5167	-3.99
														22.5333	-3.97667
														22.55	-3.97667
														22.5833	-3.97
														22.6	-3.97
														22.6167	-3.98
														22.6333	-3.97
														22.65	-3.99
														22.6667	-3.99667
														22.6833	-3.97333
														22.7	-3.99
														22.7167	-3.99
														22.7333	-3.96667
														22.75	-3.97
														22.7667	-3.97667
														22.7833	-3.97333
														22.8	-3.96333
														22.8167	-3.97
														22.8667	-3.99
														22.8833	-3.97667
														22.9	-3.98333
														22.9167	-3.99667
														22.9333	-3.95667
														22.95	-3.96667
														22.9667	-3.98
														22.9833	-3.95667
														23	-3.98333
														23.0167	-3.98667
														23.0333	-3.96667
														23.05	-3.99333
														23.0667	-3.96333
														23.0833	-3.96
														23.1	-4
														23.1167	-3.97333
														23.1333	-3.97
														23.15	-3.98667
														23.1667	-3.97
														23.1833	-3.99667
														23.2	-3.98
														23.2167	-3.97333
														23.2333	-3.96333
														23.25	-3.98333
														23.2667	-3.98333
														23.2833	-3.96667
														23.3167	-3.98
														23.3333	-3.97
														23.35	-3.99333
														23.3667	-3.97667
														23.3833	-3.98667
														23.4	-3.96333
														23.4167	-3.96667
														23.4333	-3.97667
														23.45	-3.98667
														23.4667	-3.96667
														23.5167	-3.97667
														23.5333	-3.98
														23.55	-3.96333
														23.5667	-3.97
														23.5833	-3.95
														23.6167	-3.98
														23.6333	-3.97
														23.65	-3.99333
														23.6667	-3.97667
														23.6833	-3.97667
														23.7	-4
														23.7167	-3.97
														23.7333	-3.96667
														23.75	-4
														23.7667	-3.98333
														23.7833	-3.97333
														23.8	-3.97
														23.8333	-3.98667
														23.85	-3.99333
														23.8667	-3.97333
														23.8833	-3.99333
														23.9167	-3.98
														23.9333	-3.97
														23.95	-3.98333
														23.9667	-3.97333
														23.9833	-3.96667
														24	-3.97333
														24.0333	-3.98667
														24.05	-3.97333
														24.0667	-3.98333
														24.1	-3.98333
														24.1167	-3.95667
														24.1333	-3.98667
														24.15	-3.97667
														24.1667	-3.96333
														24.2	-3.98333
														24.2167	-3.97
														24.25	-3.98333
														24.2667	-3.96667
														24.3167	-3.96333
														24.3333	-3.99
														24.35	-3.96
														24.3667	-3.97
														24.3833	-3.98
														24.4	-3.97667
														24.4167	-3.99333
														24.4333	-3.97333
														24.45	-3.94667
														24.4667	-3.95
														24.4833	-3.98
														24.5	-3.97
														24.5167	-3.96
														24.5333	-3.98667
														24.55	-3.98333
														24.5667	-3.96333
														24.5833	-3.97
														24.6333	-3.98
														24.65	-3.96667
														24.6667	-3.98667
														24.7167	-3.98
														24.7333	-3.97
														24.75	-3.98667
														24.7667	-3.96333
														24.7833	-3.97
														24.8	-3.98
														24.8333	-3.98333
														24.85	-3.96667
														24.8833	-3.98
														24.9	-3.98667
														24.9167	-3.96333
														24.9333	-3.96667
														24.95	-3.98667
														24.9667	-3.99
														24.9833	-3.96333
														25	-3.97
														25.0167	-3.99667
														25.0333	-3.97667
														25.05	-3.97
														25.0667	-3.99
														25.0833	-3.97333
														25.1	-3.97667
														25.1167	-3.95
														25.1333	-3.98
														25.15	-3.98333
														25.3	-3.96333
														25.3167	-3.99333
														25.3333	-4
														25.35	-3.98
														25.3833	-3.98333
														25.4	-3.96667
														25.4167	-3.99333
														25.4333	-3.99
														25.45	-3.97667
														25.4667	-3.98667
														25.4833	-3.96333
														25.5	-3.97667
														25.5167	-4.01
														25.55	-3.98333
														25.5667	-3.97333
														25.5833	-3.99667
														25.6	-3.97
														25.6167	-3.98333
														25.6333	-3.99333
														25.65	-3.98667
														25.6667	-3.97
														25.7	-3.97333
														25.7167	-3.98667
														25.7333	-3.98667
														25.75	-3.97333
														25.7667	-3.97
														25.7833	-4
														25.8	-3.97333
														25.8167	-3.98667
														25.8333	-3.97667
														25.85	-4.00667
														25.8667	-3.97333
														25.8833	-3.98333
														25.9	-3.99333
														25.9333	-3.97333
														25.95	-4.00333
														25.9667	-3.98667
														25.9833	-3.98
														26.0167	-3.96667
														26.0333	-3.96333
														26.05	-3.98333
														26.0667	-3.98333
														26.1	-3.97333
														26.1167	-3.97
														26.1333	-3.98667
														26.15	-3.98
														26.1667	-4
														26.1833	-3.97667
														26.2	-3.98333
														26.2167	-3.96333
														26.2333	-3.95667
														26.3	-3.98
														26.3167	-3.97
														26.3333	-3.95667
														26.35	-3.98667
														26.3667	-3.97
														26.4	-3.98333
														26.4167	-3.98667
														26.4333	-3.97
														26.45	-3.98
														26.4667	-3.98667
														26.5	-3.99
														26.5167	-3.97333
														26.5333	-3.98
														26.55	-3.98667
														26.5667	-3.97
														26.6	-3.95667
														26.6167	-3.99333
														26.6333	-3.97333
														26.65	-3.98667
														26.6667	-3.99
														26.6833	-3.96667
														26.7	-3.97667
														26.7167	-3.98667
														26.75	-3.99
														26.7667	-3.97333
														26.7833	-3.95667
														26.8	-3.97333
														26.8333	-3.96667
														26.85	-3.95333
														26.8667	-3.99667
														26.8833	-3.99
														26.9	-3.98333
														26.9167	-3.98333
														26.9333	-3.99333
														26.95	-3.96667
														26.9833	-3.98333
														27	-3.97
														27.0167	-3.99333
														27.0333	-3.98667
														27.05	-3.98333
														27.0667	-3.98
														27.0833	-3.96667
														27.1	-3.97
														27.1167	-3.99333
														27.1333	-3.97
														27.15	-3.97
														27.1667	-3.98333
														27.1833	-3.98
														27.2833	-3.96
														27.3	-3.98333
														27.3167	-3.97667
														27.3333	-3.96
														27.35	-3.98667
														27.3667	-3.97333
														27.3833	-3.97333
														27.4	-3.99
														27.4167	-3.99
														27.45	-3.97667
														27.4667	-3.97
														27.4833	-3.95667
														27.5	-3.98333
														27.5167	-3.96667
														27.5333	-3.98
														27.55	-3.98
														27.5833	-3.99667
														27.6	-3.98333
														27.6167	-3.98333
														27.6333	-3.97333
														27.7333	-3.96667
														27.75	-3.94333
														27.7667	-3.96667
														27.7833	-3.98
														27.8	-3.99
														27.8167	-3.97
														27.9167	-3.97667
														27.9333	-3.99333
														27.95	-3.97333
														28	-3.98667
														28.0167	-3.96667
														28.0333	-3.98
														28.05	-3.97
														28.0667	-3.99333
														28.1	-3.95667
														28.1167	-3.97
														28.1333	-3.99
														28.1667	-3.97
														28.1833	-3.97333
														28.2	-3.97
														28.2167	-3.98333
														28.2667	-3.97
														28.2833	-3.96667
														28.3	-3.99
														28.3167	-3.97
														28.3333	-3.98333
														28.35	-3.97667
														28.3667	-3.96667
														28.3833	-4
														28.4	-3.97333
														28.4167	-3.99333
														28.4333	-3.99333
														28.45	-3.96667
														28.4667	-3.97
														28.4833	-3.99
														28.55	-3.97
														28.5667	-3.98333
														28.5833	-3.97667
														28.6	-3.95667
														28.6167	-3.97667
														28.6333	-3.98333
														28.65	-3.96333
														28.6667	-3.96333
														28.6833	-3.97667
														28.7	-3.98333
														28.7167	-3.96667
														28.7333	-3.97333
														28.75	-3.98
														28.7667	-3.98
														28.7833	-3.96
														28.8	-3.98
														28.8167	-3.98
														28.8333	-3.97
														28.85	-3.99
														28.8667	-3.99333
														28.8833	-3.98
														28.9	-3.97333
														28.9167	-3.98
														28.9333	-3.96667
														28.95	-3.97333
														28.9667	-3.97333
														28.9833	-3.97
														29	-3.95667
														29.0167	-3.97667
														29.0333	-3.96
														29.0667	-3.95667
														29.0833	-3.99333
														29.1	-3.98333
														29.1333	-3.97333
														29.15	-3.95333
														29.1667	-3.97
														29.1833	-3.96333
														29.2167	-3.99
														29.2333	-3.96667
														29.25	-3.96
														29.2667	-3.98333
														29.2833	-3.97667
														29.3	-3.96
														29.3167	-3.98
														29.3333	-3.97
														29.35	-3.96
														29.4167	-3.97667
														29.45	-3.98
														29.4667	-3.99
														29.4833	-3.97
														29.5	-3.96333
														29.5167	-3.98333
														29.5333	-3.96333
														29.55	-3.97
														29.5667	-3.97667
														29.5833	-3.97667
														29.6	-3.96333
														29.6167	-3.97
														29.6333	-3.98
														29.65	-3.98333
														29.6667	-3.96333
														29.6833	-3.97
														29.7833	-3.98
														29.8	-3.97333
														29.8167	-3.96667
														29.8333	-3.97
														29.85	-3.98333
														29.8667	-3.97
														29.8833	-3.99
														29.9	-3.97
														29.9167	-3.97
														29.9333	-3.96333
														29.95	-3.97333
														29.9667	-3.95667
														30.0167	-3.96
														30.0333	-3.98667
														30.05	-3.98
														30.0667	-3.98
														30.0833	-3.98333
														30.1333	-3.99
														30.15	-3.99333
														30.1667	-3.97333
														30.1833	-3.99667
														30.2	-3.99333
														30.2167	-3.96667
														30.2333	-3.99
														30.25	-4.00333
														30.2667	-3.99
														30.3	-3.97333
														30.3167	-3.98333
														30.3333	-3.99
														30.35	-4.00667
														30.3667	-4
														30.4	-3.99333
														30.4167	-3.98333
														30.4333	-3.99667
														30.45	-3.98
														30.4667	-3.98333
														30.4833	-3.98667
														30.5	-3.98
														30.5167	-3.99333
														30.5333	-3.97333
														30.55	-4.00333
														30.5667	-3.96
														30.5833	-3.96
														30.6	-3.97333
														30.6167	-3.96667
														30.6333	-3.99
														30.65	-3.98333
														30.6667	-3.96667
														30.6833	-3.96
														30.7	-3.98333
														30.7167	-3.97667
														30.7333	-3.98333
														30.75	-3.97333
														30.7667	-3.98667
														30.7833	-3.97
														30.8	-3.97333
														30.8167	-3.99333
														30.8333	-4
														30.8667	-3.97
														30.8833	-3.97333
														30.9	-3.98333
														30.9167	-3.99
														30.9333	-3.96333
														30.95	-3.96667
														30.9667	-3.98333
														30.9833	-3.98
														31	-3.99667
														31.0167	-3.97
														31.0333	-3.97
														31.05	-3.98333
														31.0667	-3.98333
														31.1	-3.99
														31.1167	-3.96667
														31.1333	-3.96667
														31.15	-3.98333
														31.1833	-3.98333
														31.2	-3.99333
														31.2167	-3.99
														31.2333	-3.99
														31.25	-3.96
														31.2667	-3.98333
														31.2833	-3.97333
														31.3	-3.97667
														31.3167	-3.97333
														31.3333	-3.97333
														31.35	-3.99
														31.3667	-3.98333
														31.3833	-3.98333
														31.4	-3.96333
														31.4167	-3.98333
														31.4333	-3.95667
														31.45	-4.01333
														31.4667	-3.99
														31.4833	-3.96333
														31.5	-3.98
														31.5167	-3.98667
														31.5333	-3.97
														31.55	-3.96333
														31.5667	-3.98667
														31.6	-3.96667
														31.6167	-3.97333
														31.6333	-3.98333
														31.65	-3.96667
														31.6667	-3.98333
														31.6833	-3.98667
														31.7	-3.97333
														31.7167	-3.97
														31.7333	-3.98333
														31.75	-3.98
														31.7667	-3.97
														31.8	-3.98
														31.8167	-3.95667
														31.8333	-3.96667
														31.85	-3.98667
														31.8667	-3.97
														31.8833	-3.99
														31.9	-3.98
														31.9167	-3.97
														31.9333	-3.97
														31.95	-3.99
														31.9667	-3.96333
														31.9833	-3.99
														32	-3.97
														32.0167	-3.98667
														32.0333	-3.96333
														32.05	-3.97
														32.0833	-3.97667
														32.1	-3.97333
														32.15	-3.96333
														32.1667	-3.98333
														32.1833	-3.95667
														32.2	-3.98333
														32.2167	-3.95333
														32.2333	-3.97667
														32.25	-3.98
														32.2667	-3.95667
														32.2833	-3.98333
														32.3	-3.98667
														32.3167	-3.98
														32.3333	-3.97
														32.35	-3.96333
														32.3667	-3.98667
														32.3833	-3.98
														32.4	-3.96667
														32.4167	-3.98333
														32.4333	-3.97667
														32.45	-3.96
														32.4667	-3.96333
														32.4833	-3.97333
														32.5	-3.98667
														32.5167	-3.97333
														32.5333	-3.97667
														32.55	-3.99
														32.5667	-3.96333
														32.5833	-3.97333
														32.6	-3.97667
														32.6167	-3.97667
														32.6333	-3.97667
														32.65	-3.97667
														32.6667	-3.97333
														32.6833	-3.97
														32.7	-3.96333
														32.7167	-3.97333
														32.7333	-3.99
														32.75	-3.97667
														32.7667	-3.98333
														32.7833	-3.96333
														32.8	-3.98
														32.8167	-3.98
														32.8333	-3.99333
														32.85	-3.97333
														32.8667	-3.97667
														32.8833	-3.95333
														32.9	-3.97667
														32.9333	-3.99
														32.95	-3.98667
														32.9667	-3.98
														32.9833	-3.97333
														33	-3.98333
														33.0167	-3.96333
														33.0333	-3.97333
														33.05	-3.97667
														33.0667	-3.99333
														33.0833	-3.96667
														33.1	-3.97667
														33.1167	-3.97333
														33.1333	-3.98333
														33.15	-3.99
														33.1667	-3.97
														33.1833	-3.96667
														33.2	-3.96667
														33.2167	-3.97667
														33.2333	-3.98
														33.2667	-3.97333
														33.2833	-3.98
														33.3	-3.96667
														33.3167	-3.97
														33.3333	-3.96667
														33.35	-3.98667
														33.3667	-3.98667
														33.3833	-3.98
														33.4	-3.95333
														33.4167	-3.98333
														33.4333	-3.97333
														33.45	-3.95667
														33.4667	-3.95667
														33.4833	-3.97333
														33.5	-3.97
														33.5167	-3.97333
														33.5333	-3.98333
														33.55	-3.97333
														33.6	-3.97
														33.6167	-3.98667
														33.6333	-3.97333
														33.6833	-3.96667
														33.7	-3.97333
														33.7167	-3.96667
														33.7333	-3.99333
														33.75	-3.96
														33.7667	-3.99
														33.7833	-3.99333
														33.8	-3.97333
														33.8167	-3.98333
														33.8333	-3.98333
														33.85	-3.97
														33.8667	-3.97
														33.8833	-3.98333
														33.9	-3.97667
														33.9167	-3.98333
														33.9333	-3.97667
														33.95	-3.98667
														33.9667	-3.97
														33.9833	-3.96
														34	-3.98
														34.0167	-3.98333
														34.0333	-3.96667
														34.05	-3.97
														34.0667	-3.98667
														34.1	-3.98
														34.1667	-3.96333
														34.1833	-3.98
														34.2167	-3.96333
														34.2333	-3.97333
														34.25	-3.96333
														34.2667	-3.99
														34.35	-3.97667
														34.3667	-3.96
														34.3833	-3.98667
														34.4	-3.97667
														34.4167	-3.96667
														34.45	-3.97667
														34.4667	-3.99
														34.4833	-3.97667
														34.5	-3.98333
														34.5167	-3.97
														34.5333	-3.97667
														34.55	-3.95667
														34.5667	-3.97
														34.5833	-3.96333
														34.6167	-3.95667
														34.6333	-3.97333
														34.65	-3.95667
														34.6667	-3.98667
														34.6833	-3.98
														34.7	-3.97333
														34.7167	-3.97
														34.7333	-3.96
														34.75	-3.97667
														34.7667	-3.97333
														34.7833	-3.96667
														34.8	-3.98
														34.8167	-3.98
														34.8333	-3.96333
														34.85	-3.96333
														34.8667	-3.97667
														34.8833	-3.97333
														34.9	-3.97
														34.9167	-3.98333
														34.9333	-3.97667
														34.95	-3.97
														34.9667	-3.99333
														34.9833	-3.97667
														35.0167	-3.98667
														35.0333	-3.95333
														35.05	-3.98333
														35.0667	-3.99
														35.0833	-3.96333
														35.1	-3.98
														35.1167	-3.98
														35.1333	-3.96333
														35.15	-3.98667
														35.1667	-3.97667
														35.1833	-3.97333
														35.2167	-3.98667
														35.2333	-3.96333
														35.25	-3.97333
														35.2667	-3.98667
														35.2833	-3.97333
														35.3	-3.97333
														35.3167	-3.96
														35.3333	-3.97333
														35.35	-3.96333
														35.3667	-3.98667
														35.3833	-3.96333
														35.4	-3.95333
														35.4167	-3.98
														35.4333	-3.98333
														35.45	-3.97
														35.4667	-3.98333
														35.4833	-3.97333
														35.5	-3.99
														35.5167	-3.98
														35.5333	-3.97333
														35.55	-3.97333
														35.5667	-3.98333
														35.5833	-3.98667
														35.6	-3.98333
														35.6167	-3.96333
														35.6333	-3.97667
														35.65	-3.97
														35.6667	-3.96333
														35.6833	-3.98333
														35.7	-3.98333
														35.7167	-3.96333
														35.7333	-3.98
														35.7667	-3.97333
														35.7833	-3.96
														35.8	-3.96667
														35.8167	-3.97333
														35.8333	-3.98667
														35.85	-3.98
														35.8667	-3.96333
														35.8833	-3.98333
														35.9167	-3.98667
														35.9333	-3.97
														35.95	-4.00667
														35.9667	-3.97
														35.9833	-3.97333
														36	-3.98333
														36.0167	-3.97667
														36.0333	-3.97667
														36.05	-3.97
														36.0667	-3.98333
														36.0833	-3.97667
														36.1	-3.96333
														36.1167	-3.97
														36.1333	-3.97333
														36.15	-3.98333
														36.1667	-3.98667
														36.1833	-3.98333
														36.2	-3.98667
														36.2167	-3.97
														36.2333	-3.98667
														36.25	-3.98667
														36.2667	-3.97333
														36.2833	-3.98
														36.3	-3.97667
														36.3167	-3.97
														36.3333	-3.99
														36.35	-3.99667
														36.3667	-3.96667
														36.3833	-3.98333
														36.4333	-3.97
														36.45	-3.99
														36.4667	-3.98333
														36.4833	-3.96667
														36.5	-3.98333
														36.5167	-3.97333
														36.5333	-3.97333
														36.55	-4.00333
														36.5667	-3.98
														36.6	-3.97333
														36.6167	-3.99667
														36.6333	-3.99
														36.65	-3.99
														36.6667	-3.97
														36.6833	-3.97333
														36.7167	-3.98333
														36.7333	-3.98667
														36.75	-3.98
														36.8333	-3.98667
														36.85	-3.99333
														36.8667	-3.97
														36.8833	-3.98667
														36.9	-3.99333
														36.9167	-3.98333
														36.9333	-3.98667
														36.95	-3.97
														36.9667	-3.97333
														36.9833	-3.98333
														37.0333	-3.98
														37.05	-3.98667
														37.0667	-3.97667
														37.0833	-3.98333
														37.1	-3.97333
														37.1333	-3.99
														37.15	-3.97667
														37.1667	-3.98333
														37.1833	-3.99333
														37.2	-3.99333
														37.2167	-3.97667
														37.2333	-3.96667
														37.25	-3.99333
														37.2667	-3.98
														37.2833	-3.97667
														37.3	-3.99333
														37.3167	-3.98667
														37.3333	-3.99
														37.35	-3.98667
														37.3833	-3.96667
														37.4	-3.98333
														37.4167	-3.98
														37.4333	-3.97
														37.45	-3.99333
														37.4667	-3.98667
														37.4833	-3.97
														37.5	-3.97667
														37.5167	-3.98333
														37.55	-3.97333
														37.5667	-3.97
														37.5833	-3.99667
														37.65	-3.98667
														37.6667	-3.97333
														37.6833	-3.98
														37.7	-3.98
														37.7167	-3.98
														37.7333	-3.98333
														37.75	-3.99667
														37.7833	-3.97667
														37.8	-3.97333
														37.8333	-3.96333
														37.85	-3.97333
														37.8667	-3.97333
														37.8833	-3.99
														37.9	-3.98667
														37.9667	-3.97667
														37.9833	-3.98333
														38	-3.98
														38.05	-3.97667
														38.0667	-3.99333
														38.0833	-3.98
														38.1	-3.97
														38.1167	-3.98333
														38.1333	-3.97
														38.1667	-3.96667
														38.1833	-3.98333
														38.2	-4
														38.2167	-3.98667
														38.2333	-3.97667
[truncated: 30,001 more rows]

## Sheet: Figure 3
a			c				d				b
CO2 solubility			Bulk pH				local pH				Potential	Product
Pressure (MPa)	CO2 solubility (M)		Time (s)	0.1 MPa	4 MPa		Time (s)	0.1 MPa	4 MPa		V versus SHE	methanol	error bar	CO	error bar	methane	error bar	formate	error bar	hydrogen	error bar	Average current density (mA/cm2)
0.1	0.03143		0	6.85327	5.37221		0	6.85327	5.37221		-0.9	4.815	1.16	15.689	2.16	0.589	0.12	0.092	0.02	75.932	1.16	0.4056
0.2	0.06346		0.1	6.85327	5.37221		0.1	6.98218	5.49391		-1.1	6.738	2.05	17.251	2.05	1.152	0.25	0.148	0.05	65.251	1.05	1.27
0.3	0.09496		0.2	6.85327	5.37221		0.2	7.92469	6.95829		-1.3	9.959	2.07	23.965	2.07	1.287	0.17	0.237	0.07	55.935	1.07	3.019
0.4	0.12594		0.3	6.85327	5.37221		0.3	8.50208	7.65461		-1.5	11.852	2.3	21.068	1.3	1.621	0.1	0.549	0.13	58.705	1.3	5.786
0.5	0.15642		0.4	6.85327	5.37221		0.4	8.83789	7.98876
0.6	0.18641		0.5	6.85327	5.37221		0.5	9.06137	8.17848
0.7	0.21591		0.6	6.85327	5.37221		0.6	9.22331	8.2993
0.8	0.24493		0.7	6.85327	5.37221		0.7	9.34741	8.38338
0.9	0.27348		0.8	6.85327	5.37221		0.8	9.44635	8.44616
1	0.30156		0.9	6.85327	5.37221		0.9	9.52747	8.49557
1.1	0.32919		1	6.85327	5.37221		1	9.59548	8.53611
1.2	0.35635		1.1	6.85327	5.37221		1.1	9.65352	8.57028
1.3	0.38307		1.2	6.85327	5.37221		1.2	9.70382	8.59982
1.4	0.40934		1.3	6.85327	5.37221		1.3	9.74793	8.62582
1.5	0.43517		1.4	6.85327	5.37221		1.4	9.78702	8.64896
1.6	0.46057		1.5	6.85327	5.37221		1.5	9.82198	8.66976
1.7	0.48554		1.6	6.85327	5.37221		1.6	9.85354	8.68859
1.8	0.51009		1.7	6.85327	5.37221		1.7	9.88219	8.70574
1.9	0.53423		1.8	6.85327	5.37221		1.8	9.90837	8.72147
2	0.55795		1.9	6.85327	5.37221		1.9	9.93241	8.73595
2.1	0.58126		2	6.85327	5.37221		2	9.95461	8.74933
2.2	0.60417		2.1	6.85327	5.37221		2.1	9.97519	8.76172
2.3	0.62668		2.2	6.85327	5.37221		2.2	9.99434	8.77326
2.4	0.6488		2.3	6.85327	5.37221		2.3	10.0122	8.78407
2.5	0.67053		2.4	6.85327	5.37221		2.4	10.029	8.79415
2.6	0.69187		2.5	6.85327	5.37221		2.5	10.0447	8.80358
2.7	0.71283		2.6	6.85327	5.37221		2.6	10.0595	8.81244
2.8	0.73341		2.7	6.85327	5.37221		2.7	10.0734	8.82079
2.9	0.75361		2.8	6.85327	5.37221		2.8	10.0866	8.82865
3	0.77345		2.9	6.85327	5.37221		2.9	10.0991	8.83609
3.1	0.79291		3	6.85327	5.37221		3	10.111	8.84315
3.2	0.81201		3.1	6.85327	5.37221		3.1	10.1222	8.84985
3.3	0.83075		3.2	6.85327	5.37221		3.2	10.1329	8.85621
3.4	0.84914		3.3	6.85327	5.37221		3.3	10.1431	8.86228
3.5	0.86716		3.4	6.85327	5.37221		3.4	10.1528	8.86809
3.6	0.88484		3.5	6.85327	5.37221		3.5	10.162	8.87363
3.7	0.90216		3.6	6.85327	5.37221		3.6	10.1709	8.87893
3.8	0.91914		3.7	6.85327	5.37221		3.7	10.1793	8.88401
3.9	0.93577		3.8	6.85327	5.37221		3.8	10.1873	8.8889
4	0.95205		3.9	6.85327	5.37221		3.9	10.195	8.89356
4.1	0.968		4	6.85327	5.37221		4	10.2024	8.89803
4.2	0.98361		4.1	6.85327	5.37221		4.1	10.2095	8.90234
4.3	0.99888		4.2	6.85327	5.37221		4.2	10.2162	8.90649
4.4	1.01382		4.3	6.85327	5.37221		4.3	10.2227	8.9105
4.5	1.02842		4.4	6.85327	5.37221		4.4	10.2289	8.91437
4.6	1.04269		4.5	6.85327	5.37221		4.5	10.2348	8.91809
4.7	1.05663		4.6	6.85327	5.37221		4.6	10.2406	8.92167
4.8	1.07023		4.7	6.85327	5.37221		4.7	10.246	8.92513
4.9	1.08351		4.8	6.85327	5.37221		4.8	10.2513	8.92847
5	1.09645		4.9	6.85327	5.37221		4.9	10.2564	8.93171
			5	6.85327	5.37221		5	10.2612	8.93486
			5.1	6.85327	5.37221		5.1	10.2659	8.93789
			5.2	6.85327	5.37221		5.2	10.2704	8.94082
			5.3	6.85327	5.37221		5.3	10.2747	8.94367
			5.4	6.85327	5.37221		5.4	10.2789	8.94643
			5.5	6.85327	5.37221		5.5	10.2829	8.94911
			5.6	6.85327	5.37221		5.6	10.2867	8.95171
			5.7	6.85327	5.37221		5.7	10.2904	8.95424
			5.8	6.85327	5.37221		5.8	10.294	8.95668
			5.9	6.85327	5.37221		5.9	10.2974	8.95906
			6	6.85327	5.37221		6	10.3007	8.96137
			6.1	6.85327	5.37221		6.1	10.3039	8.96361
			6.2	6.85327	5.37221		6.2	10.307	8.9658
			6.3	6.85327	5.37221		6.3	10.3099	8.96792
			6.4	6.85327	5.37221		6.4	10.3128	8.96998
			6.5	6.85327	5.37221		6.5	10.3155	8.97198
			6.6	6.85327	5.37221		6.6	10.3182	8.97393
			6.7	6.85327	5.37221		6.7	10.3208	8.97582
			6.8	6.85327	5.37221		6.8	10.3232	8.97766
			6.9	6.85327	5.37221		6.9	10.3256	8.97945
			7	6.85327	5.37221		7	10.3279	8.98119
			7.1	6.85327	5.37221		7.1	10.3302	8.98287
			7.2	6.85327	5.37221		7.2	10.3323	8.98451
			7.3	6.85327	5.37221		7.3	10.3344	8.98611
			7.4	6.85327	5.37221		7.4	10.3364	8.98766
			7.5	6.85327	5.37221		7.5	10.3383	8.98916
			7.6	6.85327	5.37221		7.6	10.3402	8.99063
			7.7	6.85327	5.37221		7.7	10.342	8.99206
			7.8	6.85327	5.37221		7.8	10.3437	8.99345
			7.9	6.85327	5.37221		7.9	10.3454	8.9948
			8	6.85327	5.37221		8	10.347	8.99611
			8.1	6.85327	5.37221		8.1	10.3486	8.99739
			8.2	6.85327	5.37221		8.2	10.3501	8.99863
			8.3	6.85327	5.37221		8.3	10.3516	8.99984
			8.4	6.85327	5.37221		8.4	10.353	9.00101
			8.5	6.85327	5.37221		8.5	10.3544	9.00216
			8.6	6.85327	5.37221		8.6	10.3558	9.00327
			8.7	6.85327	5.37221		8.7	10.357	9.00436
			8.8	6.85327	5.37221		8.8	10.3583	9.00541
			8.9	6.85327	5.37221		8.9	10.3595	9.00644
			9	6.85327	5.37221		9	10.3607	9.00744
			9.1	6.85327	5.37221		9.1	10.3618	9.00842
			9.2	6.85327	5.37221		9.2	10.3629	9.00936
			9.3	6.85327	5.37221		9.3	10.3639	9.01028
			9.4	6.85327	5.37221		9.4	10.365	9.01118
			9.5	6.85327	5.37221		9.5	10.3659	9.01206
			9.6	6.85327	5.37221		9.6	10.3669	9.01291
			9.7	6.85327	5.37221		9.7	10.3678	9.01374
			9.8	6.85327	5.37221		9.8	10.3687	9.01455
			9.9	6.85327	5.37221		9.9	10.3696	9.01534
			10	6.85327	5.37221		10	10.3704	9.01611
			10.1	6.85327	5.37221		10.1	10.3713	9.01685
			10.2	6.85327	5.37221		10.2	10.3721	9.01757
			10.3	6.85327	5.37221		10.3	10.3728	9.01828
			10.4	6.85327	5.37221		10.4	10.3736	9.01897
			10.5	6.85327	5.37221		10.5	10.3743	9.01964
			10.6	6.85327	5.37221		10.6	10.375	9.02029
			10.7	6.85327	5.37221		10.7	10.3757	9.02092
			10.8	6.85327	5.37221		10.8	10.3763	9.02154
			10.9	6.85327	5.37221		10.9	10.3769	9.02214
			11	6.85327	5.37221		11	10.3775	9.02273
			11.1	6.85327	5.37221		11.1	10.3781	9.0233
			11.2	6.85327	5.37221		11.2	10.3787	9.02385
			11.3	6.85327	5.37221		11.3	10.3793	9.02439
			11.4	6.85327	5.37221		11.4	10.3798	9.02492
			11.5	6.85327	5.37221		11.5	10.3803	9.02543
			11.6	6.85327	5.37221		11.6	10.3809	9.02592
			11.7	6.85327	5.37221		11.7	10.3813	9.02641
			11.8	6.85327	5.37221		11.8	10.3818	9.02688
			11.9	6.85327	5.37221		11.9	10.3823	9.02734
			12	6.85327	5.37221		12	10.3827	9.02778
			12.1	6.85327	5.37221		12.1	10.3832	9.02821
			12.2	6.85327	5.37221		12.2	10.3836	9.02863
			12.3	6.85327	5.37221		12.3	10.384	9.02903
			12.4	6.85327	5.37221		12.4	10.3844	9.02943
			12.5	6.85327	5.37221		12.5	10.3848	9.02981
			12.6	6.85327	5.37221		12.6	10.3851	9.03018
			12.7	6.85327	5.37221		12.7	10.3855	9.03054
			12.8	6.85327	5.37221		12.8	10.3858	9.0309
			12.9	6.85327	5.37221		12.9	10.3862	9.03124
			13	6.85327	5.37221		13	10.3865	9.03157
			13.1	6.85327	5.37221		13.1	10.3868	9.0319
			13.2	6.85327	5.37221		13.2	10.3871	9.03221
			13.3	6.85327	5.37221		13.3	10.3874	9.03252
			13.4	6.85327	5.37221		13.4	10.3877	9.03282
			13.5	6.85327	5.37221		13.5	10.388	9.03312
			13.6	6.85327	5.37221		13.6	10.3883	9.0334
			13.7	6.85327	5.37221		13.7	10.3885	9.03368
			13.8	6.85327	5.37221		13.8	10.3888	9.03395
			13.9	6.85327	5.37221		13.9	10.389	9.03422
			14	6.85327	5.37221		14	10.3893	9.03448
			14.1	6.85327	5.37221		14.1	10.3895	9.03472
			14.2	6.85327	5.37221		14.2	10.3897	9.03496
			14.3	6.85327	5.37221		14.3	10.39	9.03519
			14.4	6.85327	5.37221		14.4	10.3902	9.03541
			14.5	6.85327	5.37221		14.5	10.3904	9.03563
			14.6	6.85327	5.37221		14.6	10.3906	9.03584
			14.7	6.85327	5.37221		14.7	10.3908	9.03604
			14.8	6.85327	5.37221		14.8	10.391	9.03625
			14.9	6.85327	5.37221		14.9	10.3911	9.03644
			15	6.85327	5.37221		15	10.3913	9.03663
			15.1	6.85327	5.37221		15.1	10.3915	9.03682
			15.2	6.85327	5.37221		15.2	10.3917	9.037
			15.3	6.85327	5.37221		15.3	10.3918	9.03718
			15.4	6.85327	5.37221		15.4	10.392	9.03735
			15.5	6.85327	5.37221		15.5	10.3921	9.03752
			15.6	6.85327	5.37221		15.6	10.3923	9.03769
			15.7	6.85327	5.37221		15.7	10.3924	9.03785
			15.8	6.85327	5.37221		15.8	10.3926	9.03801
			15.9	6.85327	5.37221		15.9	10.3927	9.03817
			16	6.85327	5.37221		16	10.3928	9.03831
			16.1	6.85327	5.37221		16.1	10.393	9.03845
			16.2	6.85327	5.37221		16.2	10.3931	9.03859
			16.3	6.85327	5.37221		16.3	10.3932	9.03872
			16.4	6.85327	5.37221		16.4	10.3933	9.03885
			16.5	6.85327	5.37221		16.5	10.3934	9.03898
			16.6	6.85327	5.37221		16.6	10.3935	9.0391
			16.7	6.85327	5.37221		16.7	10.3936	9.03922
			16.8	6.85327	5.37221		16.8	10.3938	9.03934
			16.9	6.85327	5.37221		16.9	10.3939	9.03945
			17	6.85327	5.37221		17	10.3939	9.03957
			17.1	6.85327	5.37221		17.1	10.394	9.03968
			17.2	6.85327	5.37221		17.2	10.3941	9.03978
			17.3	6.85327	5.37221		17.3	10.3942	9.03989
			17.4	6.85327	5.37221		17.4	10.3943	9.03999
			17.5	6.85327	5.37221		17.5	10.3944	9.0401
			17.6	6.85327	5.37221		17.6	10.3945	9.0402
			17.7	6.85327	5.37221		17.7	10.3946	9.0403
			17.8	6.85327	5.37221		17.8	10.3946	9.04039
			17.9	6.85327	5.37221		17.9	10.3947	9.04049
			18	6.85327	5.37221		18	10.3948	9.04057
			18.1	6.85327	5.37221		18.1	10.3948	9.04066
			18.2	6.85327	5.37221		18.2	10.3949	9.04074
			18.3	6.85327	5.37221		18.3	10.395	9.04082
			18.4	6.85327	5.37221		18.4	10.395	9.04089
			18.5	6.85327	5.37221		18.5	10.3951	9.04097
			18.6	6.85327	5.37221		18.6	10.3951	9.04104
			18.7	6.85327	5.37221		18.7	10.3952	9.04111
			18.8	6.85327	5.37221		18.8	10.3953	9.04118
			18.9	6.85327	5.37221		18.9	10.3953	9.04125
			19	6.85327	5.37221		19	10.3954	9.04132
			19.1	6.85327	5.37221		19.1	10.3954	9.04138
			19.2	6.85327	5.37221		19.2	10.3955	9.04145
			19.3	6.85327	5.37221		19.3	10.3955	9.04151
			19.4	6.85327	5.37221		19.4	10.3956	9.04157
			19.5	6.85327	5.37221		19.5	10.3956	9.04163
			19.6	6.85327	5.37221		19.6	10.3956	9.04169
			19.7	6.85327	5.37221		19.7	10.3957	9.04175
			19.8	6.85327	5.37221		19.8	10.3957	9.04181
			19.9	6.85327	5.37221		19.9	10.3958	9.04187
			20	6.85327	5.37221		20	10.3958	9.04192
			20.1	6.85327	5.37221		20.1	10.3958	9.04198
			20.2	6.85327	5.37221		20.2	10.3959	9.04204
			20.3	6.85327	5.37221		20.3	10.3959	9.04209
			20.4	6.85327	5.37221		20.4	10.3959	9.04215
			20.5	6.85327	5.37221		20.5	10.396	9.04221
			20.6	6.85327	5.37221		20.6	10.396	9.04226
			20.7	6.85327	5.37221		20.7	10.3961	9.04232
			20.8	6.85327	5.37221		20.8	10.3961	9.04238
			20.9	6.85327	5.37221		20.9	10.3961	9.04243
			21	6.85327	5.37221		21	10.3962	9.04249
			21.1	6.85327	5.37221		21.1	10.3962	9.04255
			21.2	6.85327	5.37221		21.2	10.3963	9.0426
			21.3	6.85327	5.37221		21.3	10.3963	9.04266
			21.4	6.85327	5.37221		21.4	10.3963	9.04272
			21.5	6.85327	5.37221		21.5	10.3964	9.04277
			21.6	6.85327	5.37221		21.6	10.3964	9.04283
			21.7	6.85327	5.37221		21.7	10.3964	9.04289
			21.8	6.85327	5.37221		21.8	10.3965	9.04295
			21.9	6.85327	5.37221		21.9	10.3965	9.043
			22	6.85327	5.37221		22	10.3966	9.04306
			22.1	6.85327	5.37221		22.1	10.3966	9.04312
			22.2	6.85327	5.37221		22.2	10.3966	9.04317
			22.3	6.85327	5.37221		22.3	10.3967	9.04323
			22.4	6.85327	5.37221		22.4	10.3967	9.04329
			22.5	6.85327	5.37221		22.5	10.3967	9.04334
			22.6	6.85327	5.37221		22.6	10.3968	9.0434
			22.7	6.85327	5.37221		22.7	10.3968	9.04346
			22.8	6.85327	5.37221		22.8	10.3969	9.04351
			22.9	6.85327	5.37221		22.9	10.3969	9.04357
			23	6.85327	5.37221		23	10.3969	9.04363
			23.1	6.85327	5.37221		23.1	10.397	9.04368
			23.2	6.85327	5.37221		23.2	10.397	9.04374
			23.3	6.85327	5.37221		23.3	10.3971	9.0438
			23.4	6.85327	5.37221		23.4	10.3971	9.04385
			23.5	6.85327	5.37221		23.5	10.3971	9.04391
			23.6	6.85327	5.37221		23.6	10.3972	9.04397
			23.7	6.85327	5.37221		23.7	10.3972	9.04402
			23.8	6.85327	5.37221		23.8	10.3972	9.04408
			23.9	6.85327	5.37221		23.9	10.3973	9.04414
			24	6.85327	5.37221		24	10.3973	9.0442
			24.1	6.85327	5.37221		24.1	10.3973	9.04425
			24.2	6.85327	5.37221		24.2	10.3974	9.04431
			24.3	6.85327	5.37221		24.3	10.3974	9.04437
			24.4	6.85327	5.37221		24.4	10.3975	9.04442
			24.5	6.85327	5.37221		24.5	10.3975	9.04448
			24.6	6.85327	5.37221		24.6	10.3975	9.04454
			24.7	6.85327	5.37221		24.7	10.3976	9.04459
			24.8	6.85327	5.37221		24.8	10.3976	9.04465
			24.9	6.85327	5.37221		24.9	10.3977	9.04471
			25	6.85327	5.37221		25	10.3977	9.04476
			25.1	6.85327	5.37221		25.1	10.3977	9.04482
			25.2	6.85327	5.37221		25.2	10.3978	9.04488
			25.3	6.85327	5.37221		25.3	10.3978	9.04493
			25.4	6.85327	5.37221		25.4	10.3978	9.04499
			25.5	6.85327	5.37221		25.5	10.3979	9.04505
			25.6	6.85327	5.37221		25.6	10.3979	9.0451
			25.7	6.85327	5.37221		25.7	10.398	9.04516
			25.8	6.85327	5.37221		25.8	10.398	9.04522
			25.9	6.85327	5.37221		25.9	10.398	9.04527
			26	6.85327	5.37221		26	10.3981	9.04533
			26.1	6.85327	5.37221		26.1	10.3981	9.04539
			26.2	6.85327	5.37221		26.2	10.3981	9.04544
			26.3	6.85327	5.37221		26.3	10.3982	9.0455
			26.4	6.85327	5.37221		26.4	10.3982	9.04556
			26.5	6.85327	5.37221		26.5	10.3983	9.04562
			26.6	6.85327	5.37221		26.6	10.3983	9.04567
			26.7	6.85327	5.37221		26.7	10.3983	9.04573
			26.8	6.85327	5.37221		26.8	10.3984	9.04579
			26.9	6.85327	5.37221		26.9	10.3984	9.04584
			27	6.85327	5.37221		27	10.3985	9.0459
			27.1	6.85327	5.37221		27.1	10.3985	9.04596
			27.2	6.85327	5.37221		27.2	10.3985	9.04601
			27.3	6.85327	5.37221		27.3	10.3986	9.04607
			27.4	6.85327	5.37221		27.4	10.3986	9.04613
			27.5	6.85327	5.37221		27.5	10.3986	9.04618
			27.6	6.85327	5.37221		27.6	10.3987	9.04624
			27.7	6.85327	5.37221		27.7	10.3987	9.0463
			27.8	6.85327	5.37221		27.8	10.3987	9.04635
			27.9	6.85327	5.37221		27.9	10.3988	9.04641
			28	6.85327	5.37221		28	10.3988	9.04647
			28.1	6.85327	5.37221		28.1	10.3989	9.04652
			28.2	6.85327	5.37221		28.2	10.3989	9.04658
			28.3	6.85327	5.37221		28.3	10.3989	9.04664
			28.4	6.85327	5.37221		28.4	10.399	9.04669
			28.5	6.85327	5.37221		28.5	10.399	9.04675
			28.6	6.85327	5.37221		28.6	10.3991	9.04681
			28.7	6.85327	5.37221		28.7	10.3991	9.04687
			28.8	6.85327	5.37221		28.8	10.3991	9.04692
			28.9	6.85327	5.37221		28.9	10.3992	9.04698
			29	6.85327	5.37221		29	10.3992	9.04704
			29.1	6.85327	5.37221		29.1	10.3992	9.04709
			29.2	6.85327	5.37221		29.2	10.3993	9.04715
			29.3	6.85327	5.37221		29.3	10.3993	9.04721
			29.4	6.85327	5.37221		29.4	10.3994	9.04726
			29.5	6.85327	5.37221		29.5	10.3994	9.04732
			29.6	6.85327	5.37221		29.6	10.3994	9.04738
			29.7	6.85327	5.37221		29.7	10.3995	9.04743
			29.8	6.85327	5.37221		29.8	10.3995	9.04749
			29.9	6.85327	5.37221		29.9	10.3995	9.04755
			30	6.85327	5.37221		30	10.3996	9.0476
			30.1	6.85327	5.37221		30.1	10.3996	9.04766
			30.2	6.85327	5.37221		30.2	10.3997	9.04772
			30.3	6.85327	5.37221		30.3	10.3997	9.04777
			30.4	6.85327	5.37221		30.4	10.3997	9.04783
			30.5	6.85327	5.37221		30.5	10.3998	9.04789
			30.6	6.85327	5.37221		30.6	10.3998	9.04794
			30.7	6.85327	5.37221		30.7	10.3999	9.048
			30.8	6.85327	5.37221		30.8	10.3999	9.04806
			30.9	6.85327	5.37221		30.9	10.3999	9.04812
			31	6.85327	5.37221		31	10.4	9.04817
			31.1	6.85327	5.37221		31.1	10.4	9.04823
			31.2	6.85327	5.37221		31.2	10.4	9.04829
			31.3	6.85327	5.37221		31.3	10.4001	9.04834
			31.4	6.85327	5.37221		31.4	10.4001	9.0484
			31.5	6.85327	5.37221		31.5	10.4002	9.04846
			31.6	6.85327	5.37221		31.6	10.4002	9.04851
			31.7	6.85327	5.37221		31.7	10.4002	9.04857
			31.8	6.85327	5.37221		31.8	10.4003	9.04863
			31.9	6.85327	5.37221		31.9	10.4003	9.04868
			32	6.85327	5.37221		32	10.4003	9.04874
			32.1	6.85327	5.37221		32.1	10.4004	9.0488
			32.2	6.85327	5.37221		32.2	10.4004	9.04885
			32.3	6.85327	5.37221		32.3	10.4004	9.04891
			32.4	6.85327	5.37221		32.4	10.4005	9.04897
			32.5	6.85327	5.37221		32.5	10.4005	9.04902
			32.6	6.85327	5.37221		32.6	10.4006	9.04908
			32.7	6.85327	5.37221		32.7	10.4006	9.04914
			32.8	6.85327	5.37221		32.8	10.4006	9.04919
			32.9	6.85327	5.37221		32.9	10.4007	9.04925
			33	6.85327	5.37221		33	10.4007	9.04931
			33.1	6.85327	5.37221		33.1	10.4008	9.04936
			33.2	6.85327	5.37221		33.2	10.4008	9.04942
			33.3	6.85327	5.37221		33.3	10.4008	9.04948
			33.4	6.85327	5.37221		33.4	10.4009	9.04954
			33.5	6.85327	5.37221		33.5	10.4009	9.04959
			33.6	6.85327	5.37221		33.6	10.4009	9.04965
			33.7	6.85327	5.37221		33.7	10.401	9.04971
			33.8	6.85327	5.37221		33.8	10.401	9.04976
			33.9	6.85327	5.37221		33.9	10.4011	9.04982
			34	6.85327	5.37221		34	10.4011	9.04988
			34.1	6.85327	5.37221		34.1	10.4011	9.04993
			34.2	6.85327	5.37221		34.2	10.4012	9.04999
			34.3	6.85327	5.37221		34.3	10.4012	9.05005
			34.4	6.85327	5.37221		34.4	10.4012	9.0501
			34.5	6.85327	5.37221		34.5	10.4013	9.05016
			34.6	6.85327	5.37221		34.6	10.4013	9.05022
			34.7	6.85327	5.37221		34.7	10.4014	9.05027
			34.8	6.85327	5.37221		34.8	10.4014	9.05033
			34.9	6.85327	5.37221		34.9	10.4014	9.05039
			35	6.85327	5.37221		35	10.4015	9.05044
			35.1	6.85327	5.37221		35.1	10.4015	9.0505
			35.2	6.85327	5.37221		35.2	10.4016	9.05056
			35.3	6.85327	5.37221		35.3	10.4016	9.05061
			35.4	6.85327	5.37221		35.4	10.4016	9.05067
			35.5	6.85327	5.37221		35.5	10.4017	9.05073
			35.6	6.85327	5.37221		35.6	10.4017	9.05079
			35.7	6.85327	5.37221		35.7	10.4017	9.05084
			35.8	6.85327	5.37221		35.8	10.4018	9.0509
			35.9	6.85327	5.37221		35.9	10.4018	9.05096
			36	6.85327	5.37221		36	10.4018	9.05101
			36.1	6.85327	5.37221		36.1	10.4019	9.05107
			36.2	6.85327	5.37221		36.2	10.4019	9.05113
			36.3	6.85327	5.37221		36.3	10.402	9.05118
			36.4	6.85327	5.37221		36.4	10.402	9.05124
			36.5	6.85327	5.37221		36.5	10.402	9.0513
			36.6	6.85327	5.37221		36.6	10.4021	9.05135
			36.7	6.85327	5.37221		36.7	10.4021	9.05141
			36.8	6.85327	5.37221		36.8	10.4022	9.05147
			36.9	6.85327	5.37221		36.9	10.4022	9.05152
			37	6.85327	5.37221		37	10.4022	9.05158
			37.1	6.85327	5.37221		37.1	10.4023	9.05164
			37.2	6.85327	5.37221		37.2	10.4023	9.05169
			37.3	6.85327	5.37221		37.3	10.4023	9.05175
			37.4	6.85327	5.37221		37.4	10.4024	9.05181
			37.5	6.85327	5.37221		37.5	10.4024	9.05186
			37.6	6.85327	5.37221		37.6	10.4025	9.05192
			37.7	6.85327	5.37221		37.7	10.4025	9.05198
			37.8	6.85327	5.37221		37.8	10.4025	9.05204
			37.9	6.85327	5.37221		37.9	10.4026	9.05209
			38	6.85327	5.37221		38	10.4026	9.05215
			38.1	6.85327	5.37221		38.1	10.4026	9.05221
			38.2	6.85327	5.37221		38.2	10.4027	9.05226
			38.3	6.85327	5.37221		38.3	10.4027	9.05232
			38.4	6.85327	5.37221		38.4	10.4028	9.05238
			38.5	6.85327	5.37221		38.5	10.4028	9.05243
			38.6	6.85327	5.37221		38.6	10.4028	9.05249
			38.7	6.85327	5.37221		38.7	10.4029	9.05255
			38.8	6.85327	5.37221		38.8	10.4029	9.0526
			38.9	6.85327	5.37221		38.9	10.403	9.05266
			39	6.85327	5.37221		39	10.403	9.05272
			39.1	6.85327	5.37221		39.1	10.403	9.05277
			39.2	6.85327	5.37221		39.2	10.4031	9.05283
			39.3	6.85327	5.37221		39.3	10.4031	9.05289
			39.4	6.85327	5.37221		39.4	10.4031	9.05294
			39.5	6.85327	5.37221		39.5	10.4032	9.053
			39.6	6.85327	5.37221		39.6	10.4032	9.05306
			39.7	6.85327	5.37221		39.7	10.4032	9.05311
			39.8	6.85327	5.37221		39.8	10.4033	9.05317
			39.9	6.85327	5.37221		39.9	10.4033	9.05323
			40	6.85327	5.37221		40	10.4034	9.05328
			40.1	6.85327	5.37221		40.1	10.4034	9.05334
			40.2	6.85327	5.37221		40.2	10.4034	9.0534
			40.3	6.85327	5.37221		40.3	10.4035	9.05346
			40.4	6.85327	5.37221		40.4	10.4035	9.05351
			40.5	6.85327	5.37221		40.5	10.4035	9.05357
			40.6	6.85327	5.37221		40.6	10.4036	9.05363
			40.7	6.85327	5.37221		40.7	10.4036	9.05368
			40.8	6.85327	5.37221		40.8	10.4037	9.05374
			40.9	6.85327	5.37221		40.9	10.4037	9.0538
			41	6.85327	5.37221		41	10.4037	9.05385
			41.1	6.85327	5.37221		41.1	10.4038	9.05391
			41.2	6.85327	5.37221		41.2	10.4038	9.05397
			41.3	6.85327	5.37221		41.3	10.4039	9.05402
			41.4	6.85327	5.37221		41.4	10.4039	9.05408
			41.5	6.85327	5.37221		41.5	10.4039	9.05414
			41.6	6.85327	5.37221		41.6	10.404	9.05419
			41.7	6.85327	5.37221		41.7	10.404	9.05425
			41.8	6.85327	5.37221		41.8	10.404	9.05431
			41.9	6.85327	5.37221		41.9	10.4041	9.05436
			42	6.85327	5.37221		42	10.4041	9.05442
			42.1	6.85327	5.37221		42.1	10.4042	9.05448
			42.2	6.85327	5.37221		42.2	10.4042	9.05453
			42.3	6.85327	5.37221		42.3	10.4042	9.05459
			42.4	6.85327	5.37221		42.4	10.4043	9.05465
			42.5	6.85327	5.37221		42.5	10.4043	9.05471
			42.6	6.85327	5.37221		42.6	10.4044	9.05476
			42.7	6.85327	5.37221		42.7	10.4044	9.05482
			42.8	6.85327	5.37221		42.8	10.4044	9.05488
			42.9	6.85327	5.37221		42.9	10.4045	9.05493
			43	6.85327	5.37221		43	10.4045	9.05499
			43.1	6.85327	5.37221		43.1	10.4045	9.05505
			43.2	6.85327	5.37221		43.2	10.4046	9.0551
			43.3	6.85327	5.37221		43.3	10.4046	9.05516
			43.4	6.85327	5.37221		43.4	10.4047	9.05522
			43.5	6.85327	5.37221		43.5	10.4047	9.05527
			43.6	6.85327	5.37221		43.6	10.4047	9.05533
			43.7	6.85327	5.37221		43.7	10.4048	9.05539
			43.8	6.85327	5.37221		43.8	10.4048	9.05544
			43.9	6.85327	5.37221		43.9	10.4048	9.0555
			44	6.85327	5.37221		44	10.4049	9.05556
			44.1	6.85327	5.37221		44.1	10.4049	9.05561
			44.2	6.85327	5.37221		44.2	10.4049	9.05567
			44.3	6.85327	5.37221		44.3	10.405	9.05573
			44.4	6.85327	5.37221		44.4	10.405	9.05578
			44.5	6.85327	5.37221		44.5	10.4051	9.05584
			44.6	6.85327	5.37221		44.6	10.4051	9.0559
			44.7	6.85327	5.37221		44.7	10.4051	9.05595
			44.8	6.85327	5.37221		44.8	10.4052	9.05601
			44.9	6.85327	5.37221		44.9	10.4052	9.05607
			45	6.85327	5.37221		45	10.4053	9.05613
			45.1	6.85327	5.37221		45.1	10.4053	9.05618
			45.2	6.85327	5.37221		45.2	10.4053	9.05624
			45.3	6.85327	5.37221		45.3	10.4054	9.0563
			45.4	6.85327	5.37221		45.4	10.4054	9.05635
			45.5	6.85327	5.37221		45.5	10.4054	9.05641
			45.6	6.85327	5.37221		45.6	10.4055	9.05647
			45.7	6.85327	5.37221		45.7	10.4055	9.05652
			45.8	6.85327	5.37221		45.8	10.4056	9.05658
			45.9	6.85327	5.37221		45.9	10.4056	9.05664
			46	6.85327	5.37221		46	10.4056	9.05669
			46.1	6.85327	5.37221		46.1	10.4057	9.05675
			46.2	6.85327	5.37221		46.2	10.4057	9.05681
			46.3	6.85327	5.37221		46.3	10.4057	9.05686
			46.4	6.85327	5.37221		46.4	10.4058	9.05692
			46.5	6.85327	5.37221		46.5	10.4058	9.05698
			46.6	6.85327	5.37221		46.6	10.4059	9.05703
			46.7	6.85327	5.37221		46.7	10.4059	9.05709
			46.8	6.85327	5.37221		46.8	10.4059	9.05715
			46.9	6.85327	5.37221		46.9	10.406	9.0572
			47	6.85327	5.37221		47	10.406	9.05726
			47.1	6.85327	5.37221		47.1	10.4061	9.05732
			47.2	6.85327	5.37221		47.2	10.4061	9.05738
			47.3	6.85327	5.37221		47.3	10.4061	9.05743
			47.4	6.85327	5.37221		47.4	10.4062	9.05749
			47.5	6.85327	5.37221		47.5	10.4062	9.05755
			47.6	6.85327	5.37221		47.6	10.4062	9.0576
			47.7	6.85327	5.37221		47.7	10.4063	9.05766
			47.8	6.85327	5.37221		47.8	10.4063	9.05772
			47.9	6.85327	5.37221		47.9	10.4063	9.05777
			48	6.85327	5.37221		48	10.4064	9.05783
			48.1	6.85327	5.37221		48.1	10.4064	9.05789
			48.2	6.85327	5.37221		48.2	10.4065	9.05794
			48.3	6.85327	5.37221		48.3	10.4065	9.058
			48.4	6.85327	5.37221		48.4	10.4065	9.05806
			48.5	6.85327	5.37221		48.5	10.4066	9.05811
			48.6	6.85327	5.37221		48.6	10.4066	9.05817
			48.7	6.85327	5.37221		48.7	10.4067	9.05823
			48.8	6.85327	5.37221		48.8	10.4067	9.05828
			48.9	6.85327	5.37221		48.9	10.4067	9.05834
			49	6.85327	5.37221		49	10.4068	9.0584
			49.1	6.85327	5.37221		49.1	10.4068	9.05845
			49.2	6.85327	5.37221		49.2	10.4068	9.05851
			49.3	6.85327	5.37221		49.3	10.4069	9.05857
			49.4	6.85327	5.37221		49.4	10.4069	9.05863
			49.5	6.85327	5.37221		49.5	10.407	9.05868
			49.6	6.85327	5.37221		49.6	10.407	9.05874
			49.7	6.85327	5.37221		49.7	10.407	9.0588
			49.8	6.85327	5.37221		49.8	10.4071	9.05885
			49.9	6.85327	5.37221		49.9	10.4071	9.05891
			50	6.85327	5.37221		50	10.4071	9.05897

## Sheet: Figure 4
	d																							e																							f
	Mo2C/N-CNT																							Mo/N-CNT																							OH modified Mo2C
Potential (V vs. SHE)	-0.5 V		-0.6 V		-0.7 V		-0.8 V		-0.9 V		-1.0 V		-1.1 V		-1.2 V		-1.3 V		-1.4 V		-1.5 V			-0.5 V		-0.6 V		-0.7 V		-0.8 V		-0.9 V		-1.0 V		-1.1 V		-1.2 V		-1.3 V		-1.4 V		-1.5 V			reaction steps	reaction free energy (eV)
	Wavenumber (cm-1)	Intensity	Wavenumber (cm-1)	Intensity	Wavenumber (cm-1)	Intensity	Wavenumber (cm-1)	Intensity	Wavenumber (cm-1)	Intensity	Wavenumber (cm-1)	Intensity	Wavenumber (cm-1)	Intensity	Wavenumber (cm-1)	Intensity	Wavenumber (cm-1)	Intensity	Wavenumber (cm-1)	Intensity	Wavenumber (cm-1)	Intensity		Wavenumber (cm-1)	Intensity	Wavenumber (cm-1)	Intensity	Wavenumber (cm-1)	Intensity	Wavenumber (cm-1)	Intensity	Wavenumber (cm-1)	Intensity	Wavenumber (cm-1)	Intensity	Wavenumber (cm-1)	Intensity	Wavenumber (cm-1)	Intensity	Wavenumber (cm-1)	Intensity	Wavenumber (cm-1)	Intensity	Wavenumber (cm-1)	Intensity			CO pathway	formyl pathway
	399.692	0	399.692	0	399.692	0	399.692	0	399.692	0	399.692	0	399.692	0	399.692	0	399.692	0	399.692	0	399.692	0		399.692	0	393.739	0	391.618	0	390.461	0	386.991	0	385.834	0	385.834	0	385.834	0	382.363	0	380.049	0	381.206	0		1	0	0
	400.174	0	400.174	0	400.174	0	400.174	0	400.174	0	400.174	0	400.174	0	400.174	0	400.174	0	400.174	0	400.174	0		400.174	0	394.222	0	392.1	0	390.944	0	387.473	0	386.316	0	386.316	0	386.316	0	382.845	0	380.531	0	381.688	0		2	0	0
	400.656	0	400.656	0	400.656	0	400.656	0	400.656	0	400.656	0	400.656	0	400.656	0	400.656	0	400.656	0	400.656	0		400.656	0	394.704	0	392.583	0	391.426	0	387.955	0	386.798	0	386.798	0	386.798	0	383.327	0	381.013	0	382.17	0		3	-0.48767	-0.48767
	401.138	0	401.138	0	401.138	0	401.138	0	401.138	0	401.138	0	401.138	0	401.138	0	401.138	0	401.138	0	401.138	0		401.138	0	395.186	0	393.065	0	391.908	0	388.437	0	387.28	0	387.28	0	387.28	0	383.809	0	381.495	0	382.652	0		4	-0.48767	-0.48767
	401.62	0	401.62	0	401.62	0	401.62	0	401.62	0	401.62	0	401.62	0	401.62	0	401.62	0	401.62	0	401.62	0		401.62	0	395.668	0	393.547	0	392.39	0	388.919	0	387.762	0	387.762	0	387.762	0	384.291	0	381.977	0	383.134	0		5	-1.09307	-1.5588
	402.102	0	402.102	0	402.102	0	402.102	0	402.102	0	402.102	0	402.102	0	402.102	0	402.102	0	402.102	0	402.102	0		402.102	0	396.15	0	394.029	0	392.872	0	389.401	0	388.244	0	388.244	0	388.244	0	384.773	0	382.459	0	383.616	0		6	-1.09307	-1.5588
	402.584	0	402.584	0	402.584	0	402.584	0	402.584	0	402.584	0	402.584	0	402.584	0	402.584	0	402.584	0	402.584	0		402.584	0	396.632	0	394.511	0	393.354	0	389.883	0	388.726	0	388.726	0	388.726	0	385.255	0	382.942	0	384.099	0		7	-0.65513	-1.83515
	403.067	0	403.067	0	403.067	0	403.067	0	403.067	0	403.067	0	403.067	0	403.067	0	403.067	0	403.067	0	403.067	0		403.067	0	397.114	0	394.993	0	393.836	0	390.366	0	389.209	0	389.209	0	389.209	0	385.738	0	383.424	0	384.581	0		8	-0.65513	-1.83515
	403.549	0	403.549	0	403.549	0	403.549	0	403.549	0	403.549	0	403.549	0	403.549	0	403.549	0	403.549	0	403.549	0		403.549	0	397.597	0	395.475	0	394.319	0	390.848	0	389.691	0	389.691	0	389.691	0	386.22	0	383.906	0	385.063	0		9	-0.89204	-1.25088
	404.031	0	404.031	0	404.031	0	404.031	0	404.031	0	404.031	0	404.031	0	404.031	0	404.031	0	404.031	0	404.031	0		404.031	0	398.079	0	395.958	0	394.801	0	391.33	0	390.173	0	390.173	0	390.173	0	386.702	0	384.388	0	385.545	0		10	-0.89204	-1.25088
	404.513	0	404.513	0	404.513	0	404.513	0	404.513	0	404.513	0	404.513	0	404.513	0	404.513	0	404.513	0	404.513	0		404.513	0	398.561	0	396.44	0	395.283	0	391.812	0	390.655	0	390.655	0	390.655	0	387.184	0	384.87	0	386.027	0		11	-1.41867	-1.41867
	404.995	0	404.995	0	404.995	0	404.995	0	404.995	0	404.995	0	404.995	0	404.995	0	404.995	0	404.995	0	404.995	0		404.995	0	399.043	0	396.922	0	395.765	0	392.294	0	391.137	0	391.137	0	391.137	0	387.666	0	385.352	0	386.509	0		12	-1.41867	-1.41867
	405.477	0	405.477	0	405.477	0	405.477	0	405.477	0	405.477	0	405.477	0	405.477	0	405.477	0	405.477	0	405.477	0		405.477	0	399.525	0	397.404	0	396.247	0	392.776	0	391.619	0	391.619	0	391.619	0	388.148	0	385.834	0	386.991	0		13	-0.68506	-0.68506
	405.959	0	405.959	0	405.959	0	405.959	0	405.959	0	405.959	0	405.959	0	405.959	0	405.959	0	405.959	0	405.959	0		405.959	0	400.007	0	397.886	0	396.729	0	393.258	0	392.101	0	392.101	0	392.101	0	388.63	0	386.317	0	387.474	0		14	-0.68506	-0.68506
	406.442	0	406.442	0	406.442	0	406.442	0	406.442	0	406.442	0	406.442	0	406.442	0	406.442	0	406.442	0	406.442	0		406.442	0	400.489	0	398.368	0	397.211	0	393.74	0	392.583	0	392.583	0	392.583	0	389.113	0	386.799	0	387.956	0		15	-0.30525	-0.30525
	406.924	0	406.924	0	406.924	0	406.924	0	406.924	0	406.924	0	406.924	0	406.924	0	406.924	0	406.924	0	406.924	0		406.924	0	400.971	0	398.85	0	397.693	0	394.223	0	393.066	0	393.066	0	393.066	0	389.595	0	387.281	0	388.438	0		16	-0.30525	-0.30525
	407.406	0	407.406	0	407.406	0	407.406	0	407.406	0	407.406	0	407.406	0	407.406	0	407.406	0	407.406	0	407.406	0		407.406	0	401.454	0	399.333	0	398.176	0	394.705	0	393.548	0	393.548	0	393.548	0	390.077	0	387.763	0	388.92	0		17	0.101	0.101
	407.888	0	407.888	0	407.888	0	407.888	0	407.888	0	407.888	0	407.888	0	407.888	0	407.888	0	407.888	0	407.888	0		407.888	0	401.936	0	399.815	0	398.658	0	395.187	0	394.03	0	394.03	0	394.03	0	390.559	0	388.245	0	389.402	0		18	0.101	0.101
	408.37	0	408.37	0	408.37	0	408.37	0	408.37	0	408.37	0	408.37	0	408.37	0	408.37	0	408.37	0	408.37	0		408.37	0	402.418	0	400.297	0	399.14	0	395.669	0	394.512	0	394.512	0	394.512	0	391.041	0	388.727	0	389.884	0
	408.852	0	408.852	0	408.852	0	408.852	0	408.852	0	408.852	0	408.852	0	408.852	0	408.852	0	408.852	0	408.852	0		408.852	0	402.9	0	400.779	0	399.622	0	396.151	0	394.994	0	394.994	0	394.994	0	391.523	0	389.209	0	390.366	0		a
	409.334	0	409.334	0	409.334	0	409.334	0	409.334	0	409.334	0	409.334	0	409.334	0	409.334	0	409.334	0	409.334	0		409.334	0	403.382	0	401.261	0	400.104	0	396.633	0	395.476	0	395.476	0	395.476	0	392.005	0	389.691	0	390.848	0		Potential	Product
	409.817	0	409.817	0	409.817	0	409.817	0	409.817	0	409.817	0	409.817	0	409.817	0	409.817	0	409.817	0	409.817	0		409.817	0	403.864	0	401.743	0	400.586	0	397.115	0	395.958	0	395.958	0	395.958	0	392.488	0	390.174	0	391.331	0		V versus SHE	methanol	error bar
	410.299	0	410.299	0	410.299	0	410.299	0	410.299	0	410.299	0	410.299	0	410.299	0	410.299	0	410.299	0	410.299	0		410.299	0	404.346	0	402.225	0	401.068	0	397.598	0	396.441	0	396.441	0	396.441	0	392.97	0	390.656	0	391.813	0		-0.9	8.515	1.1
	410.781	0	410.781	0	410.781	0	410.781	0	410.781	0	410.781	0	410.781	0	410.781	0	410.781	0	410.781	0	410.781	0		410.781	0	404.829	0	402.707	0	401.551	0	398.08	0	396.923	0	396.923	0	396.923	0	393.452	0	391.138	0	392.295	0		-1.1	14.342	1.7
	411.263	0	411.263	0	411.263	0	411.263	0	411.263	0	411.263	0	411.263	0	411.263	0	411.263	0	411.263	0	411.263	0		411.263	0	405.311	0	403.19	0	402.033	0	398.562	0	397.405	0	397.405	0	397.405	0	393.934	0	391.62	0	392.777	0		-1.3	18.934	1.6
	411.745	0	411.745	0	411.745	0	411.745	0	411.745	0	411.745	0	411.745	0	411.745	0	411.745	0	411.745	0	411.745	0		411.745	0	405.793	0	403.672	0	402.515	0	399.044	0	397.887	0	397.887	0	397.887	0	394.416	0	392.102	0	393.259	0		-1.5	10.691	1.7
	412.227	0	412.227	0	412.227	0	412.227	0	412.227	0	412.227	0	412.227	0	412.227	0	412.227	0	412.227	0	412.227	0		412.227	0	406.275	0	404.154	0	402.997	0	399.526	0	398.369	0	398.369	0	398.369	0	394.898	0	392.584	0	393.741	0
	412.709	0	412.709	0	412.709	0	412.709	0	412.709	0	412.709	0	412.709	0	412.709	0	412.709	0	412.709	0	412.709	0		412.709	0	406.757	0	404.636	0	403.479	0	400.008	0	398.851	0	398.851	0	398.851	0	395.38	0	393.066	0	394.223	0
	413.192	0	413.192	0	413.192	0	413.192	0	413.192	0	413.192	0	413.192	0	413.192	0	413.192	0	413.192	0	413.192	0		413.192	0	407.239	0	405.118	0	403.961	0	400.49	0	399.333	0	399.333	0	399.333	0	395.863	0	393.549	0	394.706	0		b
	413.674	0	413.674	0	413.674	0	413.674	0	413.674	0	413.674	0	413.674	0	413.674	0	413.674	0	413.674	0	413.674	0		413.674	0	407.721	0	405.6	0	404.443	0	400.972	0	399.815	0	399.815	0	399.815	0	396.345	0	394.031	0	395.188	0		Potential	Product
	414.156	0	414.156	0	414.156	0	414.156	0	414.156	0	414.156	0	414.156	0	414.156	0	414.156	0	414.156	0	414.156	0		414.156	0	408.204	0	406.082	0	404.926	0	401.455	0	400.298	0	400.298	0	400.298	0	396.827	0	394.513	0	395.67	0		V versus SHE	methanol	error bar
	414.638	0	414.638	0	414.638	0	414.638	0	414.638	0	414.638	0	414.638	0	414.638	0	414.638	0	414.638	0	414.638	0		414.638	0	408.686	0	406.565	0	405.408	0	401.937	0	400.78	0	400.78	0	400.78	0	397.309	0	394.995	0	396.152	0		-0.9	39.826	2.75
	415.12	0	415.12	0	415.12	0	415.12	0	415.12	0	415.12	0	415.12	0	415.12	0	415.12	0	415.12	0	415.12	0		415.12	0	409.168	0	407.047	0	405.89	0	402.419	0	401.262	0	401.262	0	401.262	0	397.791	0	395.477	0	396.634	0		-1.1	48.158	3.27
	415.602	0	415.602	0	415.602	0	415.602	0	415.602	0	415.602	0	415.602	0	415.602	0	415.602	0	415.602	0	415.602	0		415.602	0	409.65	0	407.529	0	406.372	0	402.901	0	401.744	0	401.744	0	401.744	0	398.273	0	395.959	0	397.116	0		-1.3	68.836	3.06
	416.084	0	416.084	0	416.084	0	416.084	0	416.084	0	416.084	0	416.084	0	416.084	0	416.084	0	416.084	0	416.084	0		416.084	0	410.132	0	408.011	0	406.854	0	403.383	0	402.226	0	402.226	0	402.226	0	398.755	0	396.441	0	397.598	0		-1.5	25.856	3.3
	416.566	0	416.566	0	416.566	0	416.566	0	416.566	0	416.566	0	416.566	0	416.566	0	416.566	0	416.566	0	416.566	0		416.567	0	410.614	0	408.493	0	407.336	0	403.865	0	402.708	0	402.708	0	402.708	0	399.238	0	396.924	0	398.081	0
	417.049	0	417.049	0	417.049	0	417.049	0	417.049	0	417.049	0	417.049	0	417.049	0	417.049	0	417.049	0	417.049	0		417.049	0	411.096	0	408.975	0	407.818	0	404.347	0	403.19	0	403.19	0	403.19	0	399.72	0	397.406	0	398.563	0
	417.531	0	417.531	0	417.531	0	417.531	0	417.531	0	417.531	0	417.531	0	417.531	0	417.531	0	417.531	0	417.531	0		417.531	0	411.579	0	409.457	0	408.301	0	404.83	0	403.673	0	403.673	0	403.673	0	400.202	0	397.888	0	399.045	0		c
	418.013	0	418.013	0	418.013	0	418.013	0	418.013	0	418.013	0	418.013	0	418.013	0	418.013	0	418.013	0	418.013	0		418.013	0	412.061	0	409.94	0	408.783	0	405.312	0	404.155	0	404.155	0	404.155	0	400.684	0	398.37	0	399.527	0		Potential	Product
	418.495	0	418.495	0	418.495	0	418.495	0	418.495	0	418.495	0	418.495	0	418.495	0	418.495	0	418.495	0	418.495	0		418.495	0	412.543	0	410.422	0	409.265	0	405.794	0	404.637	0	404.637	0	404.637	0	401.166	0	398.852	0	400.009	0		V versus SHE	methanol	error bar
	418.977	0	418.977	0	418.977	0	418.977	0	418.977	0	418.977	0	418.977	0	418.977	0	418.977	0	418.977	0	418.977	0		418.977	0	413.025	0	410.904	0	409.747	0	406.276	0	405.119	0	405.119	0	405.119	0	401.648	0	399.334	0	400.491	0		-0.9	1.426	0.5
	419.459	0	419.459	0	419.459	0	419.459	0	419.459	0	419.459	0	419.459	0	419.459	0	419.459	0	419.459	0	419.459	0		419.459	0	413.507	0	411.386	0	410.229	0	406.758	0	405.601	0	405.601	0	405.601	0	402.13	0	399.816	0	400.973	0		-1.1	2.215	0.27
	419.941	0	419.941	0	419.941	0	419.941	0	419.941	0	419.941	0	419.941	0	419.941	0	419.941	0	419.941	0	419.941	0		419.941	0	413.989	0	411.868	0	410.711	0	407.24	0	406.083	0	406.083	0	406.083	0	402.612	0	400.298	0	401.455	0		-1.3	5.639	0.3
	420.423	0	420.423	0	420.423	0	420.423	0	420.423	0	420.423	0	420.423	0	420.423	0	420.423	0	420.423	0	420.423	0		420.424	0	414.471	0	412.35	0	411.193	0	407.722	0	406.565	0	406.565	0	406.565	0	403.095	0	400.781	0	401.938	0		-1.5	3.326	0.23
	420.906	0	420.906	0	420.906	0	420.906	0	420.906	0	420.906	0	420.906	0	420.906	0	420.906	0	420.906	0	420.906	0		420.906	0	414.953	0	412.832	0	411.675	0	408.205	0	407.048	0	407.048	0	407.048	0	403.577	0	401.263	0	402.42	0
	421.388	0	421.388	0	421.388	0	421.388	0	421.388	0	421.388	0	421.388	0	421.388	0	421.388	0	421.388	0	421.388	0		421.388	0	415.436	0	413.314	0	412.158	0	408.687	0	407.53	0	407.53	0	407.53	0	404.059	0	401.745	0	402.902	0
	421.87	0	421.87	0	421.87	0	421.87	0	421.87	0	421.87	0	421.87	0	421.87	0	421.87	0	421.87	0	421.87	0		421.87	0	415.918	0	413.797	0	412.64	0	409.169	0	408.012	0	408.012	0	408.012	0	404.541	0	402.227	0	403.384	0
	422.352	0	422.352	0	422.352	0	422.352	0	422.352	0	422.352	0	422.352	0	422.352	0	422.352	0	422.352	0	422.352	0		422.352	0	416.4	0	414.279	0	413.122	0	409.651	0	408.494	0	408.494	0	408.494	0	405.023	0	402.709	0	403.866	0
	422.834	0	422.834	0	422.834	0	422.834	0	422.834	0	422.834	0	422.834	0	422.834	0	422.834	0	422.834	0	422.834	0		422.834	0	416.882	0	414.761	0	413.604	0	410.133	0	408.976	0	408.976	0	408.976	0	405.505	0	403.191	0	404.348	0
	423.316	0	423.316	0	423.316	0	423.316	0	423.316	0	423.316	0	423.316	0	423.316	0	423.316	0	423.316	0	423.316	0		423.316	0	417.364	0	415.243	0	414.086	0	410.615	0	409.458	0	409.458	0	409.458	0	405.987	0	403.673	0	404.83	0
	423.798	0	423.798	0	423.798	0	423.798	0	423.798	0	423.798	0	423.798	0	423.798	0	423.798	0	423.798	0	423.798	0		423.798	0	417.846	0	415.725	0	414.568	0	411.097	0	409.94	0	409.94	0	409.94	0	406.469	0	404.156	0	405.313	0
	424.281	0	424.281	0	424.281	0	424.281	0	424.281	0	424.281	0	424.281	0	424.281	0	424.281	0	424.281	0	424.281	0		424.281	0	418.328	0	416.207	0	415.05	0	411.58	0	410.423	0	410.423	0	410.423	0	406.952	0	404.638	0	405.795	0
	424.763	0	424.763	0	424.763	0	424.763	0	424.763	0	424.763	0	424.763	0	424.763	0	424.763	0	424.763	0	424.763	0		424.763	0	418.811	0	416.689	0	415.533	0	412.062	0	410.905	0	410.905	0	410.905	0	407.434	0	405.12	0	406.277	0
	425.245	0	425.245	0	425.245	0	425.245	0	425.245	0	425.245	0	425.245	0	425.245	0	425.245	0	425.245	0	425.245	0		425.245	0	419.293	0	417.172	0	416.015	0	412.544	0	411.387	0	411.387	0	411.387	0	407.916	0	405.602	0	406.759	0
	425.727	0	425.727	0	425.727	0	425.727	0	425.727	0	425.727	0	425.727	0	425.727	0	425.727	0	425.727	0	425.727	0		425.727	0	419.775	0	417.654	0	416.497	0	413.026	0	411.869	0	411.869	0	411.869	0	408.398	0	406.084	0	407.241	0
	426.209	0	426.209	0	426.209	0	426.209	0	426.209	0	426.209	0	426.209	0	426.209	0	426.209	0	426.209	0	426.209	0		426.209	0	420.257	0	418.136	0	416.979	0	413.508	0	412.351	0	412.351	0	412.351	0	408.88	0	406.566	0	407.723	0
	426.691	0	426.691	0	426.691	0	426.691	0	426.691	0	426.691	0	426.691	0	426.691	0	426.691	0	426.691	0	426.691	0		426.691	0	420.739	0	418.618	0	417.461	0	413.99	0	412.833	0	412.833	0	412.833	0	409.362	0	407.048	0	408.205	0
	427.173	0	427.173	0	427.173	0	427.173	0	427.173	0	427.173	0	427.173	0	427.173	0	427.173	0	427.173	0	427.173	0		427.173	0	421.221	0	419.1	0	417.943	0	414.472	0	413.315	0	413.315	0	413.315	0	409.844	0	407.531	0	408.688	0
	427.656	0	427.656	0	427.656	0	427.656	0	427.656	0	427.656	0	427.656	0	427.656	0	427.656	0	427.656	0	427.656	0		427.656	0	421.703	0	419.582	0	418.425	0	414.954	0	413.797	0	413.797	0	413.797	0	410.327	0	408.013	0	409.17	0
	428.138	0	428.138	0	428.138	0	428.138	0	428.138	0	428.138	0	428.138	0	428.138	0	428.138	0	428.138	0	428.138	0		428.138	0	422.186	0	420.064	0	418.908	0	415.437	0	414.28	0	414.28	0	414.28	0	410.809	0	408.495	0	409.652	0
	428.62	0	428.62	0	428.62	0	428.62	0	428.62	0	428.62	0	428.62	0	428.62	0	428.62	0	428.62	0	428.62	0		428.62	0	422.668	0	420.547	0	419.39	0	415.919	0	414.762	0	414.762	0	414.762	0	411.291	0	408.977	0	410.134	0
	429.102	0	429.102	0	429.102	0	429.102	0	429.102	0	429.102	0	429.102	0	429.102	0	429.102	0	429.102	0	429.102	0		429.102	0	423.15	0	421.029	0	419.872	0	416.401	0	415.244	0	415.244	0	415.244	0	411.773	0	409.459	0	410.616	0
	429.584	0	429.584	0	429.584	0	429.584	0	429.584	0	429.584	0	429.584	0	429.584	0	429.584	0	429.584	0	429.584	0		429.584	0	423.632	0	421.511	0	420.354	0	416.883	0	415.726	0	415.726	0	415.726	0	412.255	0	409.941	0	411.098	0
	430.066	0	430.066	0	430.066	0	430.066	0	430.066	0	430.066	0	430.066	0	430.066	0	430.066	0	430.066	0	430.066	0		430.066	0	424.114	0	421.993	0	420.836	0	417.365	0	416.208	0	416.208	0	416.208	0	412.737	0	410.423	0	411.58	0
	430.548	0	430.548	0	430.548	0	430.548	0	430.548	0	430.548	0	430.548	0	430.548	0	430.548	0	430.548	0	430.548	0		430.548	0	424.596	0	422.475	0	421.318	0	417.847	0	416.69	0	416.69	0	416.69	0	413.219	0	410.906	0	412.063	0
	431.031	0	431.031	0	431.031	0	431.031	0	431.031	0	431.031	0	431.031	0	431.031	0	431.031	0	431.031	0	431.031	0		431.031	0	425.078	0	422.957	0	421.8	0	418.329	0	417.172	0	417.172	0	417.172	0	413.702	0	411.388	0	412.545	0
	431.513	0	431.513	0	431.513	0	431.513	0	431.513	0	431.513	0	431.513	0	431.513	0	431.513	0	431.513	0	431.513	0		431.513	0	425.56	0	423.439	0	422.282	0	418.812	0	417.655	0	417.655	0	417.655	0	414.184	0	411.87	0	413.027	0
	431.995	0	431.995	0	431.995	0	431.995	0	431.995	0	431.995	0	431.995	0	431.995	0	431.995	0	431.995	0	431.995	0		431.995	0	426.043	0	423.922	0	422.765	0	419.294	0	418.137	0	418.137	0	418.137	0	414.666	0	412.352	0	413.509	0
	432.477	0	432.477	0	432.477	0	432.477	0	432.477	0	432.477	0	432.477	0	432.477	0	432.477	0	432.477	0	432.477	0		432.477	0	426.525	0	424.404	0	423.247	0	419.776	0	418.619	0	418.619	0	418.619	0	415.148	0	412.834	0	413.991	0
	432.959	0	432.959	0	432.959	0	432.959	0	432.959	0	432.959	0	432.959	0	432.959	0	432.959	0	432.959	0	432.959	0		432.959	0	427.007	0	424.886	0	423.729	0	420.258	0	419.101	0	419.101	0	419.101	0	415.63	0	413.316	0	414.473	0
	433.441	0	433.441	0	433.441	0	433.441	0	433.441	0	433.441	0	433.441	0	433.441	0	433.441	0	433.441	0	433.441	0		433.441	0	427.489	0	425.368	0	424.211	0	420.74	0	419.583	0	419.583	0	419.583	0	416.112	0	413.798	0	414.955	0
	433.923	0	433.923	0	433.923	0	433.923	0	433.923	0	433.923	0	433.923	0	433.923	0	433.923	0	433.923	0	433.923	0		433.923	0	427.971	0	425.85	0	424.693	0	421.222	0	420.065	0	420.065	0	420.065	0	416.594	0	414.28	0	415.437	0
	434.406	0	434.406	0	434.406	0	434.406	0	434.406	0	434.406	0	434.406	0	434.406	0	434.406	0	434.406	0	434.406	0		434.406	0	428.453	0	426.332	0	425.175	0	421.704	0	420.547	0	420.547	0	420.547	0	417.077	0	414.763	0	415.92	0
	434.888	0	434.888	0	434.888	0	434.888	0	434.888	0	434.888	0	434.888	0	434.888	0	434.888	0	434.888	0	434.888	0		434.888	0	428.935	0	426.814	0	425.657	0	422.187	0	421.03	0	421.03	0	421.03	0	417.559	0	415.245	0	416.402	0
	435.37	0	435.37	0	435.37	0	435.37	0	435.37	0	435.37	0	435.37	0	435.37	0	435.37	0	435.37	0	435.37	0		435.37	0	429.418	0	427.296	0	426.14	0	422.669	0	421.512	0	421.512	0	421.512	0	418.041	0	415.727	0	416.884	0
	435.852	0	435.852	0	435.852	0	435.852	0	435.852	0	435.852	0	435.852	0	435.852	0	435.852	0	435.852	0	435.852	0		435.852	0	429.9	0	427.779	0	426.622	0	423.151	0	421.994	0	421.994	0	421.994	0	418.523	0	416.209	0	417.366	0
	436.334	0	436.334	0	436.334	0	436.334	0	436.334	0	436.334	0	436.334	0	436.334	0	436.334	0	436.334	0	436.334	0		436.334	0	430.382	0	428.261	0	427.104	0	423.633	0	422.476	0	422.476	0	422.476	0	419.005	0	416.691	0	417.848	0
	436.816	0	436.816	0	436.816	0	436.816	0	436.816	0	436.816	0	436.816	0	436.816	0	436.816	0	436.816	0	436.816	0		436.816	0	430.864	0	428.743	0	427.586	0	424.115	0	422.958	0	422.958	0	422.958	0	419.487	0	417.173	0	418.33	0
	437.298	0	437.298	0	437.298	0	437.298	0	437.298	0	437.298	0	437.298	0	437.298	0	437.298	0	437.298	0	437.298	0		437.298	0	431.346	0	429.225	0	428.068	0	424.597	0	423.44	0	423.44	0	423.44	0	419.969	0	417.655	0	418.812	0
	437.781	0	437.781	0	437.781	0	437.781	0	437.781	0	437.781	0	437.781	0	437.781	0	437.781	0	437.781	0	437.781	0		437.781	0	431.828	0	429.707	0	428.55	0	425.079	0	423.922	0	423.922	0	423.922	0	420.452	0	418.138	0	419.295	0
	438.263	0	438.263	0	438.263	0	438.263	0	438.263	0	438.263	0	438.263	0	438.263	0	438.263	0	438.263	0	438.263	0		438.263	0	432.31	0	430.189	0	429.032	0	425.562	0	424.405	0	424.405	0	424.405	0	420.934	0	418.62	0	419.777	0
	438.745	0	438.745	0	438.745	0	438.745	0	438.745	0	438.745	0	438.745	0	438.745	0	438.745	0	438.745	0	438.745	0		438.745	0	432.793	0	430.671	0	429.515	0	426.044	0	424.887	0	424.887	0	424.887	0	421.416	0	419.102	0	420.259	0
	439.227	0	439.227	0	439.227	0	439.227	0	439.227	0	439.227	0	439.227	0	439.227	0	439.227	0	439.227	0	439.227	0		439.227	0	433.275	0	431.154	0	429.997	0	426.526	0	425.369	0	425.369	0	425.369	0	421.898	0	419.584	0	420.741	0
	439.709	0	439.709	0	439.709	0	439.709	0	439.709	0	439.709	0	439.709	0	439.709	0	439.709	0	439.709	0	439.709	0		439.709	0	433.757	0	431.636	0	430.479	0	427.008	0	425.851	0	425.851	0	425.851	0	422.38	0	420.066	0	421.223	0
	440.191	0	440.191	0	440.191	0	440.191	0	440.191	0	440.191	0	440.191	0	440.191	0	440.191	0	440.191	0	440.191	0		440.191	0	434.239	0	432.118	0	430.961	0	427.49	0	426.333	0	426.333	0	426.333	0	422.862	0	420.548	0	421.705	0
	440.673	0	440.673	0	440.673	0	440.673	0	440.673	0	440.673	0	440.673	0	440.673	0	440.673	0	440.673	0	440.673	0		440.673	0	434.721	0	432.6	0	431.443	0	427.972	0	426.815	0	426.815	0	426.815	0	423.344	0	421.03	0	422.187	0
	441.155	0	441.155	0	441.155	0	441.155	0	441.155	0	441.155	0	441.155	0	441.155	0	441.155	0	441.155	0	441.155	0		441.156	0	435.203	0	433.082	0	431.925	0	428.454	0	427.297	0	427.297	0	427.297	0	423.827	0	421.513	0	422.67	0
	441.637	0	441.637	0	441.637	0	441.637	0	441.637	0	441.637	0	441.637	0	441.637	0	441.637	0	441.637	0	441.637	0		441.638	0	435.685	0	433.564	0	432.407	0	428.936	0	427.779	0	427.779	0	427.779	0	424.309	0	421.995	0	423.152	0
	442.12	0	442.12	0	442.12	0	442.12	0	442.12	0	442.12	0	442.12	0	442.12	0	442.12	0	442.12	0	442.12	0		442.12	0	436.168	0	434.046	0	432.89	0	429.419	0	428.262	0	428.262	0	428.262	0	424.791	0	422.477	0	423.634	0
	442.602	0	442.602	0	442.602	0	442.602	0	442.602	0	442.602	0	442.602	0	442.602	0	442.602	0	442.602	0	442.602	0		442.602	0	436.65	0	434.529	0	433.372	0	429.901	0	428.744	0	428.744	0	428.744	0	425.273	0	422.959	0	424.116	0
	443.084	0	443.084	0	443.084	0	443.084	0	443.084	0	443.084	0	443.084	0	443.084	0	443.084	0	443.084	0	443.084	0		443.084	0	437.132	0	435.011	0	433.854	0	430.383	0	429.226	0	429.226	0	429.226	0	425.755	0	423.441	0	424.598	0
	443.566	0	443.566	0	443.566	0	443.566	0	443.566	0	443.566	0	443.566	0	443.566	0	443.566	0	443.566	0	443.566	0		443.566	0	437.614	0	435.493	0	434.336	0	430.865	0	429.708	0	429.708	0	429.708	0	426.237	0	423.923	0	425.08	0
	444.048	0	444.048	0	444.048	0	444.048	0	444.048	0	444.048	0	444.048	0	444.048	0	444.048	0	444.048	0	444.048	0		444.048	0	438.096	0	435.975	0	434.818	0	431.347	0	430.19	0	430.19	0	430.19	0	426.719	0	424.405	0	425.562	0
	444.53	0	444.53	0	444.53	0	444.53	0	444.53	0	444.53	0	444.53	0	444.53	0	444.53	0	444.53	0	444.53	0		444.53	0	438.578	0	436.457	0	435.3	0	431.829	0	430.672	0	430.672	0	430.672	0	427.201	0	424.887	0	426.044	0
	445.012	0	445.012	0	445.012	0	445.012	0	445.012	0	445.012	0	445.012	0	445.012	0	445.012	0	445.012	0	445.012	0		445.013	0	439.06	0	436.939	0	435.782	0	432.311	0	431.154	0	431.154	0	431.154	0	427.684	0	425.37	0	426.527	0
	445.495	0	445.495	0	445.495	0	445.495	0	445.495	0	445.495	0	445.495	0	445.495	0	445.495	0	445.495	0	445.495	0		445.495	0	439.542	0	437.421	0	436.264	0	432.794	0	431.637	0	431.637	0	431.637	0	428.166	0	425.852	0	427.009	0
	445.977	0	445.977	0	445.977	0	445.977	0	445.977	0	445.977	0	445.977	0	445.977	0	445.977	0	445.977	0	445.977	0		445.977	0	440.025	0	437.903	0	436.747	0	433.276	0	432.119	0	432.119	0	432.119	0	428.648	0	426.334	0	427.491	0
	446.459	0	446.459	0	446.459	0	446.459	0	446.459	0	446.459	0	446.459	0	446.459	0	446.459	0	446.459	0	446.459	0		446.459	0	440.507	0	438.386	0	437.229	0	433.758	0	432.601	0	432.601	0	432.601	0	429.13	0	426.816	0	427.973	0
	446.941	0	446.941	0	446.941	0	446.941	0	446.941	0	446.941	0	446.941	0	446.941	0	446.941	0	446.941	0	446.941	0		446.941	0	440.989	0	438.868	0	437.711	0	434.24	0	433.083	0	433.083	0	433.083	0	429.612	0	427.298	0	428.455	0
	447.423	0	447.423	0	447.423	0	447.423	0	447.423	0	447.423	0	447.423	0	447.423	0	447.423	0	447.423	0	447.423	0		447.423	0	441.471	0	439.35	0	438.193	0	434.722	0	433.565	0	433.565	0	433.565	0	430.094	0	427.78	0	428.937	0
	447.905	0	447.905	0	447.905	0	447.905	0	447.905	0	447.905	0	447.905	0	447.905	0	447.905	0	447.905	0	447.905	0		447.905	0	441.953	0	439.832	0	438.675	0	435.204	0	434.047	0	434.047	0	434.047	0	430.576	0	428.262	0	429.419	0
	448.387	0	448.387	0	448.387	0	448.387	0	448.387	0	448.387	0	448.387	0	448.387	0	448.387	0	448.387	0	448.387	0		448.387	0	442.435	0	440.314	0	439.157	0	435.686	0	434.529	0	434.529	0	434.529	0	431.058	0	428.745	0	429.902	0
	448.87	0	448.87	0	448.87	0	448.87	0	448.87	0	448.87	0	448.87	0	448.87	0	448.87	0	448.87	0	448.87	0		448.87	0	442.917	0	440.796	0	439.639	0	436.169	0	435.012	0	435.012	0	435.012	0	431.541	0	429.227	0	430.384	0
	449.352	0	449.352	0	449.352	0	449.352	0	449.352	0	449.352	0	449.352	0	449.352	0	449.352	0	449.352	0	449.352	0		449.352	0	443.4	0	441.278	0	440.122	0	436.651	0	435.494	0	435.494	0	435.494	0	432.023	0	429.709	0	430.866	0
	449.834	0	449.834	0	449.834	0	449.834	0	449.834	0	449.834	0	449.834	0	449.834	0	449.834	0	449.834	0	449.834	0		449.834	0	443.882	0	441.761	0	440.604	0	437.133	0	435.976	0	435.976	0	435.976	0	432.505	0	430.191	0	431.348	0
	450.316	0	450.316	0	450.316	0	450.316	0	450.316	0	450.316	0	450.316	0	450.316	0	450.316	0	450.316	0	450.316	0		450.316	0	444.364	0	442.243	0	441.086	0	437.615	0	436.458	0	436.458	0	436.458	0	432.987	0	430.673	0	431.83	0
	450.798	0	450.798	0	450.798	0	450.798	0	450.798	0	450.798	0	450.798	0	450.798	0	450.798	0	450.798	0	450.798	0		450.798	0	444.846	0	442.725	0	441.568	0	438.097	0	436.94	0	436.94	0	436.94	0	433.469	0	431.155	0	432.312	0
	451.28	0	451.28	0	451.28	0	451.28	0	451.28	0	451.28	0	451.28	0	451.28	0	451.28	0	451.28	0	451.28	0		451.28	0	445.328	0	443.207	0	442.05	0	438.579	0	437.422	0	437.422	0	437.422	0	433.951	0	431.637	0	432.794	0
	451.762	0	451.762	0	451.762	0	451.762	0	451.762	0	451.762	0	451.762	0	451.762	0	451.762	0	451.762	0	451.762	0		451.762	0	445.81	0	443.689	0	442.532	0	439.061	0	437.904	0	437.904	0	437.904	0	434.433	0	432.12	0	433.277	0
	452.245	0	452.245	0	452.245	0	452.245	0	452.245	0	452.245	0	452.245	0	452.245	0	452.245	0	452.245	0	452.245	0		452.245	0	446.292	0	444.171	0	443.014	0	439.543	0	438.386	0	438.386	0	438.386	0	434.916	0	432.602	0	433.759	0
	452.727	0	452.727	0	452.727	0	452.727	0	452.727	0	452.727	0	452.727	0	452.727	0	452.727	0	452.727	0	452.727	0		452.727	0	446.775	0	444.653	0	443.497	0	440.026	0	438.869	0	438.869	0	438.869	0	435.398	0	433.084	0	434.241	0
	453.209	0	453.209	0	453.209	0	453.209	0	453.209	0	453.209	0	453.209	0	453.209	0	453.209	0	453.209	0	453.209	0		453.209	0	447.257	0	445.136	0	443.979	0	440.508	0	439.351	0	439.351	0	439.351	0	435.88	0	433.566	0	434.723	0
	453.691	0	453.691	0	453.691	0	453.691	0	453.691	0	453.691	0	453.691	0	453.691	0	453.691	0	453.691	0	453.691	0		453.691	0	447.739	0	445.618	0	444.461	0	440.99	0	439.833	0	439.833	0	439.833	0	436.362	0	434.048	0	435.205	0
	454.173	0	454.173	0	454.173	0	454.173	0	454.173	0	454.173	0	454.173	0	454.173	0	454.173	0	454.173	0	454.173	0		454.173	0	448.221	0	446.1	0	444.943	0	441.472	0	440.315	0	440.315	0	440.315	0	436.844	0	434.53	0	435.687	0
	454.655	0	454.655	0	454.655	0	454.655	0	454.655	0	454.655	0	454.655	0	454.655	0	454.655	0	454.655	0	454.655	0		454.655	0	448.703	0	446.582	0	445.425	0	441.954	0	440.797	0	440.797	0	440.797	0	437.326	0	435.012	0	436.169	0
	455.137	0	455.137	0	455.137	0	455.137	0	455.137	0	455.137	0	455.137	0	455.137	0	455.137	0	455.137	0	455.137	0		455.137	0	449.185	0	447.064	0	445.907	0	442.436	0	441.279	0	441.279	0	441.279	0	437.808	0	435.495	0	436.652	0
	455.62	0	455.62	0	455.62	0	455.62	0	455.62	0	455.62	0	455.62	0	455.62	0	455.62	0	455.62	0	455.62	0		455.62	0	449.667	0	447.546	0	446.389	0	442.918	0	441.761	0	441.761	0	441.761	0	438.291	0	435.977	0	437.134	0
	456.102	0	456.102	0	456.102	0	456.102	0	456.102	0	456.102	0	456.102	0	456.102	0	456.102	0	456.102	0	456.102	0		456.102	0	450.149	0	448.028	0	446.871	0	443.401	0	442.244	0	442.244	0	442.244	0	438.773	0	436.459	0	437.616	0
	456.584	0	456.584	0	456.584	0	456.584	0	456.584	0	456.584	0	456.584	0	456.584	0	456.584	0	456.584	0	456.584	0		456.584	0	450.632	0	448.511	0	447.354	0	443.883	0	442.726	0	442.726	0	442.726	0	439.255	0	436.941	0	438.098	0
	457.066	0	457.066	0	457.066	0	457.066	0	457.066	0	457.066	0	457.066	0	457.066	0	457.066	0	457.066	0	457.066	0		457.066	0	451.114	0	448.993	0	447.836	0	444.365	0	443.208	0	443.208	0	443.208	0	439.737	0	437.423	0	438.58	0
	457.548	0	457.548	0	457.548	0	457.548	0	457.548	0	457.548	0	457.548	0	457.548	0	457.548	0	457.548	0	457.548	0		457.548	0	451.596	0	449.475	0	448.318	0	444.847	0	443.69	0	443.69	0	443.69	0	440.219	0	437.905	0	439.062	0
	458.03	0	458.03	0	458.03	0	458.03	0	458.03	0	458.03	0	458.03	0	458.03	0	458.03	0	458.03	0	458.03	0		458.03	0	452.078	0	449.957	0	448.8	0	445.329	0	444.172	0	444.172	0	444.172	0	440.701	0	438.387	0	439.544	0
	458.512	0	458.512	0	458.512	0	458.512	0	458.512	0	458.512	0	458.512	0	458.512	0	458.512	0	458.512	0	458.512	0		458.512	0	452.56	0	450.439	0	449.282	0	445.811	0	444.654	0	444.654	0	444.654	0	441.183	0	438.869	0	440.026	0
	458.995	0	458.995	0	458.995	0	458.995	0	458.995	0	458.995	0	458.995	0	458.995	0	458.995	0	458.995	0	458.995	0		458.995	0	453.042	0	450.921	0	449.764	0	446.293	0	445.136	0	445.136	0	445.136	0	441.666	0	439.352	0	440.509	0
	459.477	0	459.477	0	459.477	0	459.477	0	459.477	0	459.477	0	459.477	0	459.477	0	459.477	0	459.477	0	459.477	0		459.477	0	453.524	0	451.403	0	450.246	0	446.776	0	445.619	0	445.619	0	445.619	0	442.148	0	439.834	0	440.991	0
	459.959	0	459.959	0	459.959	0	459.959	0	459.959	0	459.959	0	459.959	0	459.959	0	459.959	0	459.959	0	459.959	0		459.959	0	454.007	0	451.885	0	450.729	0	447.258	0	446.101	0	446.101	0	446.101	0	442.63	0	440.316	0	441.473	0
	460.441	0	460.441	0	460.441	0	460.441	0	460.441	0	460.441	0	460.441	0	460.441	0	460.441	0	460.441	0	460.441	0		460.441	0	454.489	0	452.368	0	451.211	0	447.74	0	446.583	0	446.583	0	446.583	0	443.112	0	440.798	0	441.955	0
	460.923	0	460.923	0	460.923	0	460.923	0	460.923	0	460.923	0	460.923	0	460.923	0	460.923	0	460.923	0	460.923	0		460.923	0	454.971	0	452.85	0	451.693	0	448.222	0	447.065	0	447.065	0	447.065	0	443.594	0	441.28	0	442.437	0
	461.405	0	461.405	0	461.405	0	461.405	0	461.405	0	461.405	0	461.405	0	461.405	0	461.405	0	461.405	0	461.405	0		461.405	0	455.453	0	453.332	0	452.175	0	448.704	0	447.547	0	447.547	0	447.547	0	444.076	0	441.762	0	442.919	0
	461.887	0	461.887	0	461.887	0	461.887	0	461.887	0	461.887	0	461.887	0	461.887	0	461.887	0	461.887	0	461.887	0		461.887	0	455.935	0	453.814	0	452.657	0	449.186	0	448.029	0	448.029	0	448.029	0	444.558	0	442.244	0	443.401	0
	462.369	0	462.369	0	462.369	0	462.369	0	462.369	0	462.369	0	462.369	0	462.369	0	462.369	0	462.369	0	462.369	0		462.37	0	456.417	0	454.296	0	453.139	0	449.668	0	448.511	0	448.511	0	448.511	0	445.041	0	442.727	0	443.884	0
	462.852	0	462.852	0	462.852	0	462.852	0	462.852	0	462.852	0	462.852	0	462.852	0	462.852	0	462.852	0	462.852	0		462.852	0	456.899	0	454.778	0	453.621	0	450.151	0	448.994	0	448.994	0	448.994	0	445.523	0	443.209	0	444.366	0
	463.334	0	463.334	0	463.334	0	463.334	0	463.334	0	463.334	0	463.334	0	463.334	0	463.334	0	463.334	0	463.334	0		463.334	0	457.382	0	455.26	0	454.104	0	450.633	0	449.476	0	449.476	0	449.476	0	446.005	0	443.691	0	444.848	0
	463.816	0	463.816	0	463.816	0	463.816	0	463.816	0	463.816	0	463.816	0	463.816	0	463.816	0	463.816	0	463.816	0		463.816	0	457.864	0	455.743	0	454.586	0	451.115	0	449.958	0	449.958	0	449.958	0	446.487	0	444.173	0	445.33	0
	464.298	0	464.298	0	464.298	0	464.298	0	464.298	0	464.298	0	464.298	0	464.298	0	464.298	0	464.298	0	464.298	0		464.298	0	458.346	0	456.225	0	455.068	0	451.597	0	450.44	0	450.44	0	450.44	0	446.969	0	444.655	0	445.812	0
	464.78	0	464.78	0	464.78	0	464.78	0	464.78	0	464.78	0	464.78	0	464.78	0	464.78	0	464.78	0	464.78	0		464.78	0	458.828	0	456.707	0	455.55	0	452.079	0	450.922	0	450.922	0	450.922	0	447.451	0	445.137	0	446.294	0
	465.262	0	465.262	0	465.262	0	465.262	0	465.262	0	465.262	0	465.262	0	465.262	0	465.262	0	465.262	0	465.262	0		465.262	0	459.31	0	457.189	0	456.032	0	452.561	0	451.404	0	451.404	0	451.404	0	447.933	0	445.619	0	446.776	0
	465.744	0	465.744	0	465.744	0	465.744	0	465.744	0	465.744	0	465.744	0	465.744	0	465.744	0	465.744	0	465.744	0		465.745	0	459.792	0	457.671	0	456.514	0	453.043	0	451.886	0	451.886	0	451.886	0	448.416	0	446.102	0	447.259	0
	466.226	0	466.226	0	466.226	0	466.226	0	466.226	0	466.226	0	466.226	0	466.226	0	466.226	0	466.226	0	466.226	0		466.227	0	460.274	0	458.153	0	456.996	0	453.525	0	452.368	0	452.368	0	452.368	0	448.898	0	446.584	0	447.741	0
	466.709	0	466.709	0	466.709	0	466.709	0	466.709	0	466.709	0	466.709	0	466.709	0	466.709	0	466.709	0	466.709	0		466.709	0	460.756	0	458.635	0	457.478	0	454.008	0	452.851	0	452.851	0	452.851	0	449.38	0	447.066	0	448.223	0
	467.191	0	467.191	0	467.191	0	467.191	0	467.191	0	467.191	0	467.191	0	467.191	0	467.191	0	467.191	0	467.191	0		467.191	0	461.239	0	459.118	0	457.961	0	454.49	0	453.333	0	453.333	0	453.333	0	449.862	0	447.548	0	448.705	0
	467.673	0	467.673	0	467.673	0	467.673	0	467.673	0	467.673	0	467.673	0	467.673	0	467.673	0	467.673	0	467.673	0		467.673	0	461.721	0	459.6	0	458.443	0	454.972	0	453.815	0	453.815	0	453.815	0	450.344	0	448.03	0	449.187	0
	468.155	0	468.155	0	468.155	0	468.155	0	468.155	0	468.155	0	468.155	0	468.155	0	468.155	0	468.155	0	468.155	0		468.155	0	462.203	0	460.082	0	458.925	0	455.454	0	454.297	0	454.297	0	454.297	0	450.826	0	448.512	0	449.669	0
	468.637	0	468.637	0	468.637	0	468.637	0	468.637	0	468.637	0	468.637	0	468.637	0	468.637	0	468.637	0	468.637	0		468.637	0	462.685	0	460.564	0	459.407	0	455.936	0	454.779	0	454.779	0	454.779	0	451.308	0	448.994	0	450.151	0
	469.119	0	469.119	0	469.119	0	469.119	0	469.119	0	469.119	0	469.119	0	469.119	0	469.119	0	469.119	0	469.119	0		469.119	0	463.167	0	461.046	0	459.889	0	456.418	0	455.261	0	455.261	0	455.261	0	451.79	0	449.476	0	450.633	0
	469.601	0	469.601	0	469.601	0	469.601	0	469.601	0	469.601	0	469.601	0	469.601	0	469.601	0	469.601	0	469.601	0		469.602	0	463.649	0	461.528	0	460.371	0	456.9	0	455.743	0	455.743	0	455.743	0	452.273	0	449.959	0	451.116	0
	470.084	0	470.084	0	470.084	0	470.084	0	470.084	0	470.084	0	470.084	0	470.084	0	470.084	0	470.084	0	470.084	0		470.084	0	464.131	0	462.01	0	460.853	0	457.383	0	456.226	0	456.226	0	456.226	0	452.755	0	450.441	0	451.598	0
	470.566	0	470.566	0	470.566	0	470.566	0	470.566	0	470.566	0	470.566	0	470.566	0	470.566	0	470.566	0	470.566	0		470.566	0	464.614	0	462.492	0	461.336	0	457.865	0	456.708	0	456.708	0	456.708	0	453.237	0	450.923	0	452.08	0
	471.048	0	471.048	0	471.048	0	471.048	0	471.048	0	471.048	0	471.048	0	471.048	0	471.048	0	471.048	0	471.048	0		471.048	0	465.096	0	462.975	0	461.818	0	458.347	0	457.19	0	457.19	0	457.19	0	453.719	0	451.405	0	452.562	0
	471.53	0	471.53	0	471.53	0	471.53	0	471.53	0	471.53	0	471.53	0	471.53	0	471.53	0	471.53	0	471.53	0		471.53	0	465.578	0	463.457	0	462.3	0	458.829	0	457.672	0	457.672	0	457.672	0	454.201	0	451.887	0	453.044	0
	472.012	0	472.012	0	472.012	0	472.012	0	472.012	0	472.012	0	472.012	0	472.012	0	472.012	0	472.012	0	472.012	0		472.012	0	466.06	0	463.939	0	462.782	0	459.311	0	458.154	0	458.154	0	458.154	0	454.683	0	452.369	0	453.526	0
	472.494	0	472.494	0	472.494	0	472.494	0	472.494	0	472.494	0	472.494	0	472.494	0	472.494	0	472.494	0	472.494	0		472.494	0	466.542	0	464.421	0	463.264	0	459.793	0	458.636	0	458.636	0	458.636	0	455.165	0	452.851	0	454.008	0
	472.976	0	472.976	0	472.976	0	472.976	0	472.976	0	472.976	0	472.976	0	472.976	0	472.976	0	472.976	0	472.976	0		472.976	0	467.024	0	464.903	0	463.746	0	460.275	0	459.118	0	459.118	0	459.118	0	455.647	0	453.334	0	454.491	0
	473.459	0	473.459	0	473.459	0	473.459	0	473.459	0	473.459	0	473.459	0	473.459	0	473.459	0	473.459	0	473.459	0		473.459	0	467.506	0	465.385	0	464.228	0	460.757	0	459.6	0	459.6	0	459.6	0	456.13	0	453.816	0	454.973	0
	473.941	0	473.941	0	473.941	0	473.941	0	473.941	0	473.941	0	473.941	0	473.941	0	473.941	0	473.941	0	473.941	0		473.941	0	467.989	0	465.867	0	464.711	0	461.24	0	460.083	0	460.083	0	460.083	0	456.612	0	454.298	0	455.455	0
	474.423	0	474.423	0	474.423	0	474.423	0	474.423	0	474.423	0	474.423	0	474.423	0	474.423	0	474.423	0	474.423	0		474.423	0	468.471	0	466.35	0	465.193	0	461.722	0	460.565	0	460.565	0	460.565	0	457.094	0	454.78	0	455.937	0
	474.905	0	474.905	0	474.905	0	474.905	0	474.905	0	474.905	0	474.905	0	474.905	0	474.905	0	474.905	0	474.905	0		474.905	0	468.953	0	466.832	0	465.675	0	462.204	0	461.047	0	461.047	0	461.047	0	457.576	0	455.262	0	456.419	0
	475.387	0	475.387	0	475.387	0	475.387	0	475.387	0	475.387	0	475.387	0	475.387	0	475.387	0	475.387	0	475.387	0		475.387	0	469.435	0	467.314	0	466.157	0	462.686	0	461.529	0	461.529	0	461.529	0	458.058	0	455.744	0	456.901	0
	475.869	0	475.869	0	475.869	0	475.869	0	475.869	0	475.869	0	475.869	0	475.869	0	475.869	0	475.869	0	475.869	0		475.869	0	469.917	0	467.796	0	466.639	0	463.168	0	462.011	0	462.011	0	462.011	0	458.54	0	456.226	0	457.383	0
	476.351	0	476.351	0	476.351	0	476.351	0	476.351	0	476.351	0	476.351	0	476.351	0	476.351	0	476.351	0	476.351	0		476.351	0	470.399	0	468.278	0	467.121	0	463.65	0	462.493	0	462.493	0	462.493	0	459.022	0	456.709	0	457.866	0
	476.834	0	476.834	0	476.834	0	476.834	0	476.834	0	476.834	0	476.834	0	476.834	0	476.834	0	476.834	0	476.834	0		476.834	0	470.881	0	468.76	0	467.603	0	464.132	0	462.975	0	462.975	0	462.975	0	459.505	0	457.191	0	458.348	0
	477.316	0	477.316	0	477.316	0	477.316	0	477.316	0	477.316	0	477.316	0	477.316	0	477.316	0	477.316	0	477.316	0		477.316	0	471.364	0	469.242	0	468.086	0	464.615	0	463.458	0	463.458	0	463.458	0	459.987	0	457.673	0	458.83	0
	477.798	0	477.798	0	477.798	0	477.798	0	477.798	0	477.798	0	477.798	0	477.798	0	477.798	0	477.798	0	477.798	0		477.798	0	471.846	0	469.725	0	468.568	0	465.097	0	463.94	0	463.94	0	463.94	0	460.469	0	458.155	0	459.312	0
	478.28	0	478.28	0	478.28	0	478.28	0	478.28	0	478.28	0	478.28	0	478.28	0	478.28	0	478.28	0	478.28	0		478.28	0	472.328	0	470.207	0	469.05	0	465.579	0	464.422	0	464.422	0	464.422	0	460.951	0	458.637	0	459.794	0
	478.762	0	478.762	0	478.762	0	478.762	0	478.762	0	478.762	0	478.762	0	478.762	0	478.762	0	478.762	0	478.762	0		478.762	0	472.81	0	470.689	0	469.532	0	466.061	0	464.904	0	464.904	0	464.904	0	461.433	0	459.119	0	460.276	0
	479.244	0	479.244	0	479.244	0	479.244	0	479.244	0	479.244	0	479.244	0	479.244	0	479.244	0	479.244	0	479.244	0		479.244	0	473.292	0	471.171	0	470.014	0	466.543	0	465.386	0	465.386	0	465.386	0	461.915	0	459.601	0	460.758	0
	479.726	0	479.726	0	479.726	0	479.726	0	479.726	0	479.726	0	479.726	0	479.726	0	479.726	0	479.726	0	479.726	0		479.726	0	473.774	0	471.653	0	470.496	0	467.025	0	465.868	0	465.868	0	465.868	0	462.397	0	460.083	0	461.24	0
	480.209	0	480.209	0	480.209	0	480.209	0	480.209	0	480.209	0	480.209	0	480.209	0	480.209	0	480.209	0	480.209	0		480.209	0	474.256	0	472.135	0	470.978	0	467.507	0	466.35	0	466.35	0	466.35	0	462.88	0	460.566	0	461.723	0
	480.691	0	480.691	0	480.691	0	480.691	0	480.691	0	480.691	0	480.691	0	480.691	0	480.691	0	480.691	0	480.691	0		480.691	0	474.738	0	472.617	0	471.46	0	467.99	0	466.833	0	466.833	0	466.833	0	463.362	0	461.048	0	462.205	0
	481.173	0	481.173	0	481.173	0	481.173	0	481.173	0	481.173	0	481.173	0	481.173	0	481.173	0	481.173	0	481.173	0		481.173	0	475.221	0	473.1	0	471.943	0	468.472	0	467.315	0	467.315	0	467.315	0	463.844	0	461.53	0	462.687	0
	481.655	0	481.655	0	481.655	0	481.655	0	481.655	0	481.655	0	481.655	0	481.655	0	481.655	0	481.655	0	481.655	0		481.655	0	475.703	0	473.582	0	472.425	0	468.954	0	467.797	0	467.797	0	467.797	0	464.326	0	462.012	0	463.169	0
	482.137	0	482.137	0	482.137	0	482.137	0	482.137	0	482.137	0	482.137	0	482.137	0	482.137	0	482.137	0	482.137	0		482.137	0	476.185	0	474.064	0	472.907	0	469.436	0	468.279	0	468.279	0	468.279	0	464.808	0	462.494	0	463.651	0
	482.619	0	482.619	0	482.619	0	482.619	0	482.619	0	482.619	0	482.619	0	482.619	0	482.619	0	482.619	0	482.619	0		482.619	0	476.667	0	474.546	0	473.389	0	469.918	0	468.761	0	468.761	0	468.761	0	465.29	0	462.976	0	464.133	0
	483.101	0	483.101	0	483.101	0	483.101	0	483.101	0	483.101	0	483.101	0	483.101	0	483.101	0	483.101	0	483.101	0		483.101	0	477.149	0	475.028	0	473.871	0	470.4	0	469.243	0	469.243	0	469.243	0	465.772	0	463.458	0	464.615	0
	483.584	0	483.584	0	483.584	0	483.584	0	483.584	0	483.584	0	483.584	0	483.584	0	483.584	0	483.584	0	483.584	0		483.584	0	477.631	0	475.51	0	474.353	0	470.882	0	469.725	0	469.725	0	469.725	0	466.255	0	463.941	0	465.098	0
	484.066	0	484.066	0	484.066	0	484.066	0	484.066	0	484.066	0	484.066	0	484.066	0	484.066	0	484.066	0	484.066	0		484.066	0	478.113	0	475.992	0	474.835	0	471.365	0	470.208	0	470.208	0	470.208	0	466.737	0	464.423	0	465.58	0
	484.548	0	484.548	0	484.548	0	484.548	0	484.548	0	484.548	0	484.548	0	484.548	0	484.548	0	484.548	0	484.548	0		484.548	0	478.596	0	476.474	0	475.318	0	471.847	0	470.69	0	470.69	0	470.69	0	467.219	0	464.905	0	466.062	0
	485.03	0	485.03	0	485.03	0	485.03	0	485.03	0	485.03	0	485.03	0	485.03	0	485.03	0	485.03	0	485.03	0		485.03	0	479.078	0	476.957	0	475.8	0	472.329	0	471.172	0	471.172	0	471.172	0	467.701	0	465.387	0	466.544	0
	485.512	0	485.512	0	485.512	0	485.512	0	485.512	0	485.512	0	485.512	0	485.512	0	485.512	0	485.512	0	485.512	0		485.512	0	479.56	0	477.439	0	476.282	0	472.811	0	471.654	0	471.654	0	471.654	0	468.183	0	465.869	0	467.026	0
	485.994	0	485.994	0	485.994	0	485.994	0	485.994	0	485.994	0	485.994	0	485.994	0	485.994	0	485.994	0	485.994	0		485.994	0	480.042	0	477.921	0	476.764	0	473.293	0	472.136	0	472.136	0	472.136	0	468.665	0	466.351	0	467.508	0
	486.476	0	486.476	0	486.476	0	486.476	0	486.476	0	486.476	0	486.476	0	486.476	0	486.476	0	486.476	0	486.476	0		486.476	0	480.524	0	478.403	0	477.246	0	473.775	0	472.618	0	472.618	0	472.618	0	469.147	0	466.833	0	467.99	0
	486.958	0	486.958	0	486.958	0	486.958	0	486.958	0	486.958	0	486.958	0	486.958	0	486.958	0	486.958	0	486.958	0		486.959	0	481.006	0	478.885	0	477.728	0	474.257	0	473.1	0	473.1	0	473.1	0	469.63	0	467.316	0	468.473	0
	487.441	0	487.441	0	487.441	0	487.441	0	487.441	0	487.441	0	487.441	0	487.441	0	487.441	0	487.441	0	487.441	0		487.441	0	481.488	0	479.367	0	478.21	0	474.739	0	473.582	0	473.582	0	473.582	0	470.112	0	467.798	0	468.955	0
	487.923	0	487.923	0	487.923	0	487.923	0	487.923	0	487.923	0	487.923	0	487.923	0	487.923	0	487.923	0	487.923	0		487.923	0	481.971	0	479.849	0	478.693	0	475.222	0	474.065	0	474.065	0	474.065	0	470.594	0	468.28	0	469.437	0
	488.405	0	488.405	0	488.405	0	488.405	0	488.405	0	488.405	0	488.405	0	488.405	0	488.405	0	488.405	0	488.405	0		488.405	0	482.453	0	480.332	0	479.175	0	475.704	0	474.547	0	474.547	0	474.547	0	471.076	0	468.762	0	469.919	0
	488.887	0	488.887	0	488.887	0	488.887	0	488.887	0	488.887	0	488.887	0	488.887	0	488.887	0	488.887	0	488.887	0		488.887	0	482.935	0	480.814	0	479.657	0	476.186	0	475.029	0	475.029	0	475.029	0	471.558	0	469.244	0	470.401	0
	489.369	0	489.369	0	489.369	0	489.369	0	489.369	0	489.369	0	489.369	0	489.369	0	489.369	0	489.369	0	489.369	0		489.369	0	483.417	0	481.296	0	480.139	0	476.668	0	475.511	0	475.511	0	475.511	0	472.04	0	469.726	0	470.883	0
	489.851	0	489.851	0	489.851	0	489.851	0	489.851	0	489.851	0	489.851	0	489.851	0	489.851	0	489.851	0	489.851	0		489.851	0	483.899	0	481.778	0	480.621	0	477.15	0	475.993	0	475.993	0	475.993	0	472.522	0	470.208	0	471.365	0
	490.333	0	490.333	0	490.333	0	490.333	0	490.333	0	490.333	0	490.333	0	490.333	0	490.333	0	490.333	0	490.333	0		490.334	0	484.381	0	482.26	0	481.103	0	477.632	0	476.475	0	476.475	0	476.475	0	473.005	0	470.691	0	471.848	0
	490.815	0	490.815	0	490.815	0	490.815	0	490.815	0	490.815	0	490.815	0	490.815	0	490.815	0	490.815	0	490.815	0		490.816	0	484.863	0	482.742	0	481.585	0	478.114	0	476.957	0	476.957	0	476.957	0	473.487	0	471.173	0	472.33	0
	491.298	0	491.298	0	491.298	0	491.298	0	491.298	0	491.298	0	491.298	0	491.298	0	491.298	0	491.298	0	491.298	0		491.298	0	485.345	0	483.224	0	482.067	0	478.597	0	477.44	0	477.44	0	477.44	0	473.969	0	471.655	0	472.812	0
	491.78	0	491.78	0	491.78	0	491.78	0	491.78	0	491.78	0	491.78	0	491.78	0	491.78	0	491.78	0	491.78	0		491.78	0	485.828	0	483.707	0	482.55	0	479.079	0	477.922	0	477.922	0	477.922	0	474.451	0	472.137	0	473.294	0
	492.262	0	492.262	0	492.262	0	492.262	0	492.262	0	492.262	0	492.262	0	492.262	0	492.262	0	492.262	0	492.262	0		492.262	0	486.31	0	484.189	0	483.032	0	479.561	0	478.404	0	478.404	0	478.404	0	474.933	0	472.619	0	473.776	0
	492.744	0	492.744	0	492.744	0	492.744	0	492.744	0	492.744	0	492.744	0	492.744	0	492.744	0	492.744	0	492.744	0		492.744	0	486.792	0	484.671	0	483.514	0	480.043	0	478.886	0	478.886	0	478.886	0	475.415	0	473.101	0	474.258	0
	493.226	0	493.226	0	493.226	0	493.226	0	493.226	0	493.226	0	493.226	0	493.226	0	493.226	0	493.226	0	493.226	0		493.226	0	487.274	0	485.153	0	483.996	0	480.525	0	479.368	0	479.368	0	479.368	0	475.897	0	473.583	0	474.74	0
	493.708	0	493.708	0	493.708	0	493.708	0	493.708	0	493.708	0	493.708	0	493.708	0	493.708	0	493.708	0	493.708	0		493.708	0	487.756	0	485.635	0	484.478	0	481.007	0	479.85	0	479.85	0	479.85	0	476.379	0	474.065	0	475.222	0
	494.19	0	494.19	0	494.19	0	494.19	0	494.19	0	494.19	0	494.19	0	494.19	0	494.19	0	494.19	0	494.19	0		494.191	0	488.238	0	486.117	0	484.96	0	481.489	0	480.332	0	480.332	0	480.332	0	476.862	0	474.548	0	475.705	0
	494.673	0	494.673	0	494.673	0	494.673	0	494.673	0	494.673	0	494.673	0	494.673	0	494.673	0	494.673	0	494.673	0		494.673	0	488.72	0	486.599	0	485.442	0	481.972	0	480.815	0	480.815	0	480.815	0	477.344	0	475.03	0	476.187	0
	495.155	0	495.155	0	495.155	0	495.155	0	495.155	0	495.155	0	495.155	0	495.155	0	495.155	0	495.155	0	495.155	0		495.155	0	489.203	0	487.081	0	485.925	0	482.454	0	481.297	0	481.297	0	481.297	0	477.826	0	475.512	0	476.669	0
	495.637	0	495.637	0	495.637	0	495.637	0	495.637	0	495.637	0	495.637	0	495.637	0	495.637	0	495.637	0	495.637	0		495.637	0	489.685	0	487.564	0	486.407	0	482.936	0	481.779	0	481.779	0	481.779	0	478.308	0	475.994	0	477.151	0
	496.119	0	496.119	0	496.119	0	496.119	0	496.119	0	496.119	0	496.119	0	496.119	0	496.119	0	496.119	0	496.119	0		496.119	0	490.167	0	488.046	0	486.889	0	483.418	0	482.261	0	482.261	0	482.261	0	478.79	0	476.476	0	477.633	0
	496.601	0	496.601	0	496.601	0	496.601	0	496.601	0	496.601	0	496.601	0	496.601	0	496.601	0	496.601	0	496.601	0		496.601	0	490.649	0	488.528	0	487.371	0	483.9	0	482.743	0	482.743	0	482.743	0	479.272	0	476.958	0	478.115	0
	497.083	0	497.083	0	497.083	0	497.083	0	497.083	0	497.083	0	497.083	0	497.083	0	497.083	0	497.083	0	497.083	0		497.083	0	491.131	0	489.01	0	487.853	0	484.382	0	483.225	0	483.225	0	483.225	0	479.754	0	477.44	0	478.597	0
	497.565	0	497.565	0	497.565	0	497.565	0	497.565	0	497.565	0	497.565	0	497.565	0	497.565	0	497.565	0	497.565	0		497.565	0	491.613	0	489.492	0	488.335	0	484.864	0	483.707	0	483.707	0	483.707	0	480.236	0	477.923	0	479.08	0
	498.048	0	498.048	0	498.048	0	498.048	0	498.048	0	498.048	0	498.048	0	498.048	0	498.048	0	498.048	0	498.048	0		498.048	0	492.095	0	489.974	0	488.817	0	485.346	0	484.189	0	484.189	0	484.189	0	480.719	0	478.405	0	479.562	0
	498.53	0	498.53	0	498.53	0	498.53	0	498.53	0	498.53	0	498.53	0	498.53	0	498.53	0	498.53	0	498.53	0		498.53	0	492.578	0	490.456	0	489.3	0	485.829	0	484.672	0	484.672	0	484.672	0	481.201	0	478.887	0	480.044	0
	499.012	0	499.012	0	499.012	0	499.012	0	499.012	0	499.012	0	499.012	0	499.012	0	499.012	0	499.012	0	499.012	0		499.012	0	493.06	0	490.939	0	489.782	0	486.311	0	485.154	0	485.154	0	485.154	0	481.683	0	479.369	0	480.526	0
	499.494	0	499.494	0	499.494	0	499.494	0	499.494	0	499.494	0	499.494	0	499.494	0	499.494	0	499.494	0	499.494	0		499.494	0	493.542	0	491.421	0	490.264	0	486.793	0	485.636	0	485.636	0	485.636	0	482.165	0	479.851	0	481.008	0
	499.976	0	499.976	0	499.976	0	499.976	0	499.976	0	499.976	0	499.976	0	499.976	0	499.976	0	499.976	0	499.976	0		499.976	0	494.024	0	491.903	0	490.746	0	487.275	0	486.118	0	486.118	0	486.118	0	482.647	0	480.333	0	481.49	0
	500.458	0	500.458	0	500.458	0	500.458	0	500.458	0	500.458	0	500.458	0	500.458	0	500.458	0	500.458	0	500.458	0		500.458	0	494.506	0	492.385	0	491.228	0	487.757	0	486.6	0	486.6	0	486.6	0	483.129	0	480.815	0	481.972	0
	500.94	0	500.94	0	500.94	0	500.94	0	500.94	0	500.94	0	500.94	0	500.94	0	500.94	0	500.94	0	500.94	0		500.94	0	494.988	0	492.867	0	491.71	0	488.239	0	487.082	0	487.082	0	487.082	0	483.611	0	481.298	0	482.455	0
	501.423	0	501.423	0	501.423	0	501.423	0	501.423	0	501.423	0	501.423	0	501.423	0	501.423	0	501.423	0	501.423	0		501.423	0	495.47	0	493.349	0	492.192	0	488.721	0	487.564	0	487.564	0	487.564	0	484.094	0	481.78	0	482.937	0
	501.905	0	501.905	0	501.905	0	501.905	0	501.905	0	501.905	0	501.905	0	501.905	0	501.905	0	501.905	0	501.905	0		501.905	0	495.953	0	493.831	0	492.675	0	489.204	0	488.047	0	488.047	0	488.047	0	484.576	0	482.262	0	483.419	0
	502.387	0	502.387	0	502.387	0	502.387	0	502.387	0	502.387	0	502.387	0	502.387	0	502.387	0	502.387	0	502.387	0		502.387	0	496.435	0	494.314	0	493.157	0	489.686	0	488.529	0	488.529	0	488.529	0	485.058	0	482.744	0	483.901	0
	502.869	0	502.869	0	502.869	0	502.869	0	502.869	0	502.869	0	502.869	0	502.869	0	502.869	0	502.869	0	502.869	0		502.869	0	496.917	0	494.796	0	493.639	0	490.168	0	489.011	0	489.011	0	489.011	0	485.54	0	483.226	0	484.383	0
	503.351	0	503.351	0	503.351	0	503.351	0	503.351	0	503.351	0	503.351	0	503.351	0	503.351	0	503.351	0	503.351	0		503.351	0	497.399	0	495.278	0	494.121	0	490.65	0	489.493	0	489.493	0	489.493	0	486.022	0	483.708	0	484.865	0
	503.833	0	503.833	0	503.833	0	503.833	0	503.833	0	503.833	0	503.833	0	503.833	0	503.833	0	503.833	0	503.833	0		503.833	0	497.881	0	495.76	0	494.603	0	491.132	0	489.975	0	489.975	0	489.975	0	486.504	0	484.19	0	485.347	0
	504.315	0	504.315	0	504.315	0	504.315	0	504.315	0	504.315	0	504.315	0	504.315	0	504.315	0	504.315	0	504.315	0		504.315	0	498.363	0	496.242	0	495.085	0	491.614	0	490.457	0	490.457	0	490.457	0	486.986	0	484.672	0	485.829	0
	504.798	0	504.798	0	504.798	0	504.798	0	504.798	0	504.798	0	504.798	0	504.798	0	504.798	0	504.798	0	504.798	0		504.798	0	498.845	0	496.724	0	495.567	0	492.096	0	490.939	0	490.939	0	490.939	0	487.469	0	485.155	0	486.312	0
	505.28	0	505.28	0	505.28	0	505.28	0	505.28	0	505.28	0	505.28	0	505.28	0	505.28	0	505.28	0	505.28	0		505.28	0	499.327	0	497.206	0	496.049	0	492.579	0	491.422	0	491.422	0	491.422	0	487.951	0	485.637	0	486.794	0
	505.762	0	505.762	0	505.762	0	505.762	0	505.762	0	505.762	0	505.762	0	505.762	0	505.762	0	505.762	0	505.762	0		505.762	0	499.81	0	497.688	0	496.532	0	493.061	0	491.904	0	491.904	0	491.904	0	488.433	0	486.119	0	487.276	0
	506.244	0	506.244	0	506.244	0	506.244	0	506.244	0	506.244	0	506.244	0	506.244	0	506.244	0	506.244	0	506.244	0		506.244	0	500.292	0	498.171	0	497.014	0	493.543	0	492.386	0	492.386	0	492.386	0	488.915	0	486.601	0	487.758	0
	506.726	0	506.726	0	506.726	0	506.726	0	506.726	0	506.726	0	506.726	0	506.726	0	506.726	0	506.726	0	506.726	0		506.726	0	500.774	0	498.653	0	497.496	0	494.025	0	492.868	0	492.868	0	492.868	0	489.397	0	487.083	0	488.24	0
	507.208	0	507.208	0	507.208	0	507.208	0	507.208	0	507.208	0	507.208	0	507.208	0	507.208	0	507.208	0	507.208	0		507.208	0	501.256	0	499.135	0	497.978	0	494.507	0	493.35	0	493.35	0	493.35	0	489.879	0	487.565	0	488.722	0
	507.69	0	507.69	0	507.69	0	507.69	0	507.69	0	507.69	0	507.69	0	507.69	0	507.69	0	507.69	0	507.69	0		507.69	0	501.738	0	499.617	0	498.46	0	494.989	0	493.832	0	493.832	0	493.832	0	490.361	0	488.047	0	489.204	0
	508.173	0	508.173	0	508.173	0	508.173	0	508.173	0	508.173	0	508.173	0	508.173	0	508.173	0	508.173	0	508.173	0		508.173	0	502.22	0	500.099	0	498.942	0	495.471	0	494.314	0	494.314	0	494.314	0	490.844	0	488.53	0	489.687	0
	508.655	0	508.655	0	508.655	0	508.655	0	508.655	0	508.655	0	508.655	0	508.655	0	508.655	0	508.655	0	508.655	0		508.655	0	502.702	0	500.581	0	499.424	0	495.954	0	494.797	0	494.797	0	494.797	0	491.326	0	489.012	0	490.169	0
	509.137	0	509.137	0	509.137	0	509.137	0	509.137	0	509.137	0	509.137	0	509.137	0	509.137	0	509.137	0	509.137	0		509.137	0	503.185	0	501.063	0	499.907	0	496.436	0	495.279	0	495.279	0	495.279	0	491.808	0	489.494	0	490.651	0
	509.619	0	509.619	0	509.619	0	509.619	0	509.619	0	509.619	0	509.619	0	509.619	0	509.619	0	509.619	0	509.619	0		509.619	0	503.667	0	501.546	0	500.389	0	496.918	0	495.761	0	495.761	0	495.761	0	492.29	0	489.976	0	491.133	0
	510.101	0	510.101	0	510.101	0	510.101	0	510.101	0	510.101	0	510.101	0	510.101	0	510.101	0	510.101	0	510.101	0		510.101	0	504.149	0	502.028	0	500.871	0	497.4	0	496.243	0	496.243	0	496.243	0	492.772	0	490.458	0	491.615	0
	510.583	0	510.583	0	510.583	0	510.583	0	510.583	0	510.583	0	510.583	0	510.583	0	510.583	0	510.583	0	510.583	0		510.583	0	504.631	0	502.51	0	501.353	0	497.882	0	496.725	0	496.725	0	496.725	0	493.254	0	490.94	0	492.097	0
	511.065	0	511.065	0	511.065	0	511.065	0	511.065	0	511.065	0	511.065	0	511.065	0	511.065	0	511.065	0	511.065	0		511.065	0	505.113	0	502.992	0	501.835	0	498.364	0	497.207	0	497.207	0	497.207	0	493.736	0	491.422	0	492.579	0
	511.547	0	511.547	0	511.547	0	511.547	0	511.547	0	511.547	0	511.547	0	511.547	0	511.547	0	511.547	0	511.547	0		511.548	0	505.595	0	503.474	0	502.317	0	498.846	0	497.689	0	497.689	0	497.689	0	494.219	0	491.905	0	493.062	0
	512.029	0	512.029	0	512.029	0	512.029	0	512.029	0	512.029	0	512.029	0	512.029	0	512.029	0	512.029	0	512.029	0		512.03	0	506.077	0	503.956	0	502.799	0	499.328	0	498.171	0	498.171	0	498.171	0	494.701	0	492.387	0	493.544	0
	512.512	0	512.512	0	512.512	0	512.512	0	512.512	0	512.512	0	512.512	0	512.512	0	512.512	0	512.512	0	512.512	0		512.512	0	506.56	0	504.438	0	503.282	0	499.811	0	498.654	0	498.654	0	498.654	0	495.183	0	492.869	0	494.026	0
	512.994	0	512.994	0	512.994	0	512.994	0	512.994	0	512.994	0	512.994	0	512.994	0	512.994	0	512.994	0	512.994	0		512.994	0	507.042	0	504.921	0	503.764	0	500.293	0	499.136	0	499.136	0	499.136	0	495.665	0	493.351	0	494.508	0
	513.476	0	513.476	0	513.476	0	513.476	0	513.476	0	513.476	0	513.476	0	513.476	0	513.476	0	513.476	0	513.476	0		513.476	0	507.524	0	505.403	0	504.246	0	500.775	0	499.618	0	499.618	0	499.618	0	496.147	0	493.833	0	494.99	0
	513.958	0	513.958	0	513.958	0	513.958	0	513.958	0	513.958	0	513.958	0	513.958	0	513.958	0	513.958	0	513.958	0		513.958	0	508.006	0	505.885	0	504.728	0	501.257	0	500.1	0	500.1	0	500.1	0	496.629	0	494.315	0	495.472	0
	514.44	0	514.44	0	514.44	0	514.44	0	514.44	0	514.44	0	514.44	0	514.44	0	514.44	0	514.44	0	514.44	0		514.44	0	508.488	0	506.367	0	505.21	0	501.739	0	500.582	0	500.582	0	500.582	0	497.111	0	494.797	0	495.954	0
	514.922	0	514.922	0	514.922	0	514.922	0	514.922	0	514.922	0	514.922	0	514.922	0	514.922	0	514.922	0	514.922	0		514.922	0	508.97	0	506.849	0	505.692	0	502.221	0	501.064	0	501.064	0	501.064	0	497.593	0	495.279	0	496.436	0
	515.404	0	515.404	0	515.404	0	515.404	0	515.404	0	515.404	0	515.404	0	515.404	0	515.404	0	515.404	0	515.404	0		515.405	0	509.452	0	507.331	0	506.174	0	502.703	0	501.546	0	501.546	0	501.546	0	498.076	0	495.762	0	496.919	0
	515.887	0	515.887	0	515.887	0	515.887	0	515.887	0	515.887	0	515.887	0	515.887	0	515.887	0	515.887	0	515.887	0		515.887	0	509.934	0	507.813	0	506.656	0	503.186	0	502.029	0	502.029	0	502.029	0	498.558	0	496.244	0	497.401	0
	516.369	0	516.369	0	516.369	0	516.369	0	516.369	0	516.369	0	516.369	0	516.369	0	516.369	0	516.369	0	516.369	0		516.369	0	510.417	0	508.295	0	507.139	0	503.668	0	502.511	0	502.511	0	502.511	0	499.04	0	496.726	0	497.883	0
	516.851	0	516.851	0	516.851	0	516.851	0	516.851	0	516.851	0	516.851	0	516.851	0	516.851	0	516.851	0	516.851	0		516.851	0	510.899	0	508.778	0	507.621	0	504.15	0	502.993	0	502.993	0	502.993	0	499.522	0	497.208	0	498.365	0
	517.333	0	517.333	0	517.333	0	517.333	0	517.333	0	517.333	0	517.333	0	517.333	0	517.333	0	517.333	0	517.333	0		517.333	0	511.381	0	509.26	0	508.103	0	504.632	0	503.475	0	503.475	0	503.475	0	500.004	0	497.69	0	498.847	0
	517.815	0	517.815	0	517.815	0	517.815	0	517.815	0	517.815	0	517.815	0	517.815	0	517.815	0	517.815	0	517.815	0		517.815	0	511.863	0	509.742	0	508.585	0	505.114	0	503.957	0	503.957	0	503.957	0	500.486	0	498.172	0	499.329	0
	518.297	0	518.297	0	518.297	0	518.297	0	518.297	0	518.297	0	518.297	0	518.297	0	518.297	0	518.297	0	518.297	0		518.297	0	512.345	0	510.224	0	509.067	0	505.596	0	504.439	0	504.439	0	504.439	0	500.968	0	498.654	0	499.811	0
	518.779	0	518.779	0	518.779	0	518.779	0	518.779	0	518.779	0	518.779	0	518.779	0	518.779	0	518.779	0	518.779	0		518.779	0	512.827	0	510.706	0	509.549	0	506.078	0	504.921	0	504.921	0	504.921	0	501.45	0	499.137	0	500.294	0
	519.262	0	519.262	0	519.262	0	519.262	0	519.262	0	519.262	0	519.262	0	519.262	0	519.262	0	519.262	0	519.262	0		519.262	0	513.309	0	511.188	0	510.031	0	506.561	0	505.404	0	505.404	0	505.404	0	501.933	0	499.619	0	500.776	0
	519.744	0	519.744	0	519.744	0	519.744	0	519.744	0	519.744	0	519.744	0	519.744	0	519.744	0	519.744	0	519.744	0		519.744	0	513.792	0	511.67	0	510.514	0	507.043	0	505.886	0	505.886	0	505.886	0	502.415	0	500.101	0	501.258	0
	520.226	0	520.226	0	520.226	0	520.226	0	520.226	0	520.226	0	520.226	0	520.226	0	520.226	0	520.226	0	520.226	0		520.226	0	514.274	0	512.153	0	510.996	0	507.525	0	506.368	0	506.368	0	506.368	0	502.897	0	500.583	0	501.74	0
	520.708	0	520.708	0	520.708	0	520.708	0	520.708	0	520.708	0	520.708	0	520.708	0	520.708	0	520.708	0	520.708	0		520.708	0	514.756	0	512.635	0	511.478	0	508.007	0	506.85	0	506.85	0	506.85	0	503.379	0	501.065	0	502.222	0
	521.19	0	521.19	0	521.19	0	521.19	0	521.19	0	521.19	0	521.19	0	521.19	0	521.19	0	521.19	0	521.19	0		521.19	0	515.238	0	513.117	0	511.96	0	508.489	0	507.332	0	507.332	0	507.332	0	503.861	0	501.547	0	502.704	0
	521.672	0	521.672	0	521.672	0	521.672	0	521.672	0	521.672	0	521.672	0	521.672	0	521.672	0	521.672	0	521.672	0		521.672	0	515.72	0	513.599	0	512.442	0	508.971	0	507.814	0	507.814	0	507.814	0	504.343	0	502.029	0	503.186	0
	522.154	0	522.154	0	522.154	0	522.154	0	522.154	0	522.154	0	522.154	0	522.154	0	522.154	0	522.154	0	522.154	0		522.154	0	516.202	0	514.081	0	512.924	0	509.453	0	508.296	0	508.296	0	508.296	0	504.825	0	502.512	0	503.669	0
	522.636	0	522.636	0	522.636	0	522.636	0	522.636	0	522.636	0	522.636	0	522.636	0	522.636	0	522.636	0	522.636	0		522.637	0	516.684	0	514.563	0	513.406	0	509.936	0	508.779	0	508.779	0	508.779	0	505.308	0	502.994	0	504.151	0
	523.119	0	523.119	0	523.119	0	523.119	0	523.119	0	523.119	0	523.119	0	523.119	0	523.119	0	523.119	0	523.119	0		523.119	0	517.167	0	515.045	0	513.889	0	510.418	0	509.261	0	509.261	0	509.261	0	505.79	0	503.476	0	504.633	0
	523.601	0	523.601	0	523.601	0	523.601	0	523.601	0	523.601	0	523.601	0	523.601	0	523.601	0	523.601	0	523.601	0		523.601	0	517.649	0	515.528	0	514.371	0	510.9	0	509.743	0	509.743	0	509.743	0	506.272	0	503.958	0	505.115	0
	524.083	0	524.083	0	524.083	0	524.083	0	524.083	0	524.083	0	524.083	0	524.083	0	524.083	0	524.083	0	524.083	0		524.083	0	518.131	0	516.01	0	514.853	0	511.382	0	510.225	0	510.225	0	510.225	0	506.754	0	504.44	0	505.597	0
	524.565	0	524.565	0	524.565	0	524.565	0	524.565	0	524.565	0	524.565	0	524.565	0	524.565	0	524.565	0	524.565	0		524.565	0	518.613	0	516.492	0	515.335	0	511.864	0	510.707	0	510.707	0	510.707	0	507.236	0	504.922	0	506.079	0
	525.047	0	525.047	0	525.047	0	525.047	0	525.047	0	525.047	0	525.047	0	525.047	0	525.047	0	525.047	0	525.047	0		525.047	0	519.095	0	516.974	0	515.817	0	512.346	0	511.189	0	511.189	0	511.189	0	507.718	0	505.404	0	506.561	0
	525.529	0	525.529	0	525.529	0	525.529	0	525.529	0	525.529	0	525.529	0	525.529	0	525.529	0	525.529	0	525.529	0		525.529	0	519.577	0	517.456	0	516.299	0	512.828	0	511.671	0	511.671	0	511.671	0	508.2	0	505.887	0	507.044	0
	526.011	0	526.011	0	526.011	0	526.011	0	526.011	0	526.011	0	526.011	0	526.011	0	526.011	0	526.011	0	526.011	0		526.012	0	520.059	0	517.938	0	516.781	0	513.31	0	512.153	0	512.153	0	512.153	0	508.683	0	506.369	0	507.526	0
	526.494	0	526.494	0	526.494	0	526.494	0	526.494	0	526.494	0	526.494	0	526.494	0	526.494	0	526.494	0	526.494	0		526.494	0	520.541	0	518.42	0	517.263	0	513.793	0	512.636	0	512.636	0	512.636	0	509.165	0	506.851	0	508.008	0
	526.976	0	526.976	0	526.976	0	526.976	0	526.976	0	526.976	0	526.976	0	526.976	0	526.976	0	526.976	0	526.976	0		526.976	0	521.024	0	518.903	0	517.746	0	514.275	0	513.118	0	513.118	0	513.118	0	509.647	0	507.333	0	508.49	0
	527.458	0	527.458	0	527.458	0	527.458	0	527.458	0	527.458	0	527.458	0	527.458	0	527.458	0	527.458	0	527.458	0		527.458	0	521.506	0	519.385	0	518.228	0	514.757	0	513.6	0	513.6	0	513.6	0	510.129	0	507.815	0	508.972	0
	527.94	0	527.94	0	527.94	0	527.94	0	527.94	0	527.94	0	527.94	0	527.94	0	527.94	0	527.94	0	527.94	0		527.94	0	521.988	0	519.867	0	518.71	0	515.239	0	514.082	0	514.082	0	514.082	0	510.611	0	508.297	0	509.454	0
	528.422	0	528.422	0	528.422	0	528.422	0	528.422	0	528.422	0	528.422	0	528.422	0	528.422	0	528.422	0	528.422	0		528.422	0	522.47	0	520.349	0	519.192	0	515.721	0	514.564	0	514.564	0	514.564	0	511.093	0	508.779	0	509.936	0
	528.904	0	528.904	0	528.904	0	528.904	0	528.904	0	528.904	0	528.904	0	528.904	0	528.904	0	528.904	0	528.904	0		528.904	0	522.952	0	520.831	0	519.674	0	516.203	0	515.046	0	515.046	0	515.046	0	511.575	0	509.261	0	510.418	0
	529.386	0	529.386	0	529.386	0	529.386	0	529.386	0	529.386	0	529.386	0	529.386	0	529.386	0	529.386	0	529.386	0		529.386	0	523.434	0	521.313	0	520.156	0	516.685	0	515.528	0	515.528	0	515.528	0	512.058	0	509.744	0	510.901	0
	529.869	0	529.869	0	529.869	0	529.869	0	529.869	0	529.869	0	529.869	0	529.869	0	529.869	0	529.869	0	529.869	0		529.869	0	523.916	0	521.795	0	520.638	0	517.168	0	516.011	0	516.011	0	516.011	0	512.54	0	510.226	0	511.383	0
	530.351	0	530.351	0	530.351	0	530.351	0	530.351	0	530.351	0	530.351	0	530.351	0	530.351	0	530.351	0	530.351	0		530.351	0	524.399	0	522.277	0	521.121	0	517.65	0	516.493	0	516.493	0	516.493	0	513.022	0	510.708	0	511.865	0
	530.833	0	530.833	0	530.833	0	530.833	0	530.833	0	530.833	0	530.833	0	530.833	0	530.833	0	530.833	0	530.833	0		530.833	0	524.881	0	522.76	0	521.603	0	518.132	0	516.975	0	516.975	0	516.975	0	513.504	0	511.19	0	512.347	0
	531.315	0	531.315	0	531.315	0	531.315	0	531.315	0	531.315	0	531.315	0	531.315	0	531.315	0	531.315	0	531.315	0		531.315	0	525.363	0	523.242	0	522.085	0	518.614	0	517.457	0	517.457	0	517.457	0	513.986	0	511.672	0	512.829	0
	531.797	0	531.797	0	531.797	0	531.797	0	531.797	0	531.797	0	531.797	0	531.797	0	531.797	0	531.797	0	531.797	0		531.797	0	525.845	0	523.724	0	522.567	0	519.096	0	517.939	0	517.939	0	517.939	0	514.468	0	512.154	0	513.311	0
	532.279	0	532.279	0	532.279	0	532.279	0	532.279	0	532.279	0	532.279	0	532.279	0	532.279	0	532.279	0	532.279	0		532.279	0	526.327	0	524.206	0	523.049	0	519.578	0	518.421	0	518.421	0	518.421	0	514.95	0	512.636	0	513.793	0
	532.761	0	532.761	0	532.761	0	532.761	0	532.761	0	532.761	0	532.761	0	532.761	0	532.761	0	532.761	0	532.761	0		532.761	0	526.809	0	524.688	0	523.531	0	520.06	0	518.903	0	518.903	0	518.903	0	515.433	0	513.119	0	514.276	0
	533.244	0	533.244	0	533.244	0	533.244	0	533.244	0	533.244	0	533.244	0	533.244	0	533.244	0	533.244	0	533.244	0		533.244	0	527.291	0	525.17	0	524.013	0	520.543	0	519.386	0	519.386	0	519.386	0	515.915	0	513.601	0	514.758	0
	533.726	0	533.726	0	533.726	0	533.726	0	533.726	0	533.726	0	533.726	0	533.726	0	533.726	0	533.726	0	533.726	0		533.726	0	527.774	0	525.652	0	524.496	0	521.025	0	519.868	0	519.868	0	519.868	0	516.397	0	514.083	0	515.24	0
	534.208	0	534.208	0	534.208	0	534.208	0	534.208	0	534.208	0	534.208	0	534.208	0	534.208	0	534.208	0	534.208	0		534.208	0	528.256	0	526.135	0	524.978	0	521.507	0	520.35	0	520.35	0	520.35	0	516.879	0	514.565	0	515.722	0
	534.69	0	534.69	0	534.69	0	534.69	0	534.69	0	534.69	0	534.69	0	534.69	0	534.69	0	534.69	0	534.69	0		534.69	0	528.738	0	526.617	0	525.46	0	521.989	0	520.832	0	520.832	0	520.832	0	517.361	0	515.047	0	516.204	0
	535.172	0	535.172	0	535.172	0	535.172	0	535.172	0	535.172	0	535.172	0	535.172	0	535.172	0	535.172	0	535.172	0		535.172	0	529.22	0	527.099	0	525.942	0	522.471	0	521.314	0	521.314	0	521.314	0	517.843	0	515.529	0	516.686	0
	535.654	0	535.654	0	535.654	0	535.654	0	535.654	0	535.654	0	535.654	0	535.654	0	535.654	0	535.654	0	535.654	0		535.654	0	529.702	0	527.581	0	526.424	0	522.953	0	521.796	0	521.796	0	521.796	0	518.325	0	516.011	0	517.168	0
	536.136	0	536.136	0	536.136	0	536.136	0	536.136	0	536.136	0	536.136	0	536.136	0	536.136	0	536.136	0	536.136	0		536.136	0	530.184	0	528.063	0	526.906	0	523.435	0	522.278	0	522.278	0	522.278	0	518.808	0	516.494	0	517.651	0
	536.619	0	536.619	0	536.619	0	536.619	0	536.619	0	536.619	0	536.619	0	536.619	0	536.619	0	536.619	0	536.619	0		536.619	0	530.666	0	528.545	0	527.388	0	523.917	0	522.76	0	522.76	0	522.76	0	519.29	0	516.976	0	518.133	0
	537.101	0	537.101	0	537.101	0	537.101	0	537.101	0	537.101	0	537.101	0	537.101	0	537.101	0	537.101	0	537.101	0		537.101	0	531.149	0	529.027	0	527.871	0	524.4	0	523.243	0	523.243	0	523.243	0	519.772	0	517.458	0	518.615	0
	537.583	0	537.583	0	537.583	0	537.583	0	537.583	0	537.583	0	537.583	0	537.583	0	537.583	0	537.583	0	537.583	0		537.583	0	531.631	0	529.51	0	528.353	0	524.882	0	523.725	0	523.725	0	523.725	0	520.254	0	517.94	0	519.097	0
	538.065	0	538.065	0	538.065	0	538.065	0	538.065	0	538.065	0	538.065	0	538.065	0	538.065	0	538.065	0	538.065	0		538.065	0	532.113	0	529.992	0	528.835	0	525.364	0	524.207	0	524.207	0	524.207	0	520.736	0	518.422	0	519.579	0
	538.547	0	538.547	0	538.547	0	538.547	0	538.547	0	538.547	0	538.547	0	538.547	0	538.547	0	538.547	0	538.547	0		538.547	0	532.595	0	530.474	0	529.317	0	525.846	0	524.689	0	524.689	0	524.689	0	521.218	0	518.904	0	520.061	0
	539.029	0	539.029	0	539.029	0	539.029	0	539.029	0	539.029	0	539.029	0	539.029	0	539.029	0	539.029	0	539.029	0		539.029	0	533.077	0	530.956	0	529.799	0	526.328	0	525.171	0	525.171	0	525.171	0	521.7	0	519.386	0	520.543	0
	539.511	0	539.511	0	539.511	0	539.511	0	539.511	0	539.511	0	539.511	0	539.511	0	539.511	0	539.511	0	539.511	0		539.511	0	533.559	0	531.438	0	530.281	0	526.81	0	525.653	0	525.653	0	525.653	0	522.182	0	519.868	0	521.025	0
	539.994	0	539.994	0	539.994	0	539.994	0	539.994	0	539.994	0	539.994	0	539.994	0	539.994	0	539.994	0	539.994	0		539.994	0	534.041	0	531.92	0	530.763	0	527.292	0	526.135	0	526.135	0	526.135	0	522.665	0	520.351	0	521.508	0
	540.476	0	540.476	0	540.476	0	540.476	0	540.476	0	540.476	0	540.476	0	540.476	0	540.476	0	540.476	0	540.476	0		540.476	0	534.523	0	532.402	0	531.245	0	527.775	0	526.618	0	526.618	0	526.618	0	523.147	0	520.833	0	521.99	0
	540.958	0	540.958	0	540.958	0	540.958	0	540.958	0	540.958	0	540.958	0	540.958	0	540.958	0	540.958	0	540.958	0		540.958	0	535.006	0	532.885	0	531.728	0	528.257	0	527.1	0	527.1	0	527.1	0	523.629	0	521.315	0	522.472	0
	541.44	0	541.44	0	541.44	0	541.44	0	541.44	0	541.44	0	541.44	0	541.44	0	541.44	0	541.44	0	541.44	0		541.44	0	535.488	0	533.367	0	532.21	0	528.739	0	527.582	0	527.582	0	527.582	0	524.111	0	521.797	0	522.954	0
	541.922	0	541.922	0	541.922	0	541.922	0	541.922	0	541.922	0	541.922	0	541.922	0	541.922	0	541.922	0	541.922	0		541.922	0	535.97	0	533.849	0	532.692	0	529.221	0	528.064	0	528.064	0	528.064	0	524.593	0	522.279	0	523.436	0
	542.404	0	542.404	0	542.404	0	542.404	0	542.404	0	542.404	0	542.404	0	542.404	0	542.404	0	542.404	0	542.404	0		542.404	0	536.452	0	534.331	0	533.174	0	529.703	0	528.546	0	528.546	0	528.546	0	525.075	0	522.761	0	523.918	0
	542.886	0	542.886	0	542.886	0	542.886	0	542.886	0	542.886	0	542.886	0	542.886	0	542.886	0	542.886	0	542.886	0		542.886	0	536.934	0	534.813	0	533.656	0	530.185	0	529.028	0	529.028	0	529.028	0	525.557	0	523.243	0	524.4	0
	543.369	0	543.369	0	543.369	0	543.369	0	543.369	0	543.369	0	543.369	0	543.369	0	543.369	0	543.369	0	543.369	0		543.369	0	537.416	0	535.295	0	534.138	0	530.667	0	529.51	0	529.51	0	529.51	0	526.039	0	523.726	0	524.883	0
	543.851	0	543.851	0	543.851	0	543.851	0	543.851	0	543.851	0	543.851	0	543.851	0	543.851	0	543.851	0	543.851	0		543.851	0	537.898	0	535.777	0	534.62	0	531.15	0	529.993	0	529.993	0	529.993	0	526.522	0	524.208	0	525.365	0
	544.333	0	544.333	0	544.333	0	544.333	0	544.333	0	544.333	0	544.333	0	544.333	0	544.333	0	544.333	0	544.333	0		544.333	0	538.381	0	536.259	0	535.103	0	531.632	0	530.475	0	530.475	0	530.475	0	527.004	0	524.69	0	525.847	0
	544.815	0	544.815	0	544.815	0	544.815	0	544.815	0	544.815	0	544.815	0	544.815	0	544.815	0	544.815	0	544.815	0		544.815	0	538.863	0	536.742	0	535.585	0	532.114	0	530.957	0	530.957	0	530.957	0	527.486	0	525.172	0	526.329	0
	545.297	0	545.297	0	545.297	0	545.297	0	545.297	0	545.297	0	545.297	0	545.297	0	545.297	0	545.297	0	545.297	0		545.297	0	539.345	0	537.224	0	536.067	0	532.596	0	531.439	0	531.439	0	531.439	0	527.968	0	525.654	0	526.811	0
	545.779	0	545.779	0	545.779	0	545.779	0	545.779	0	545.779	0	545.779	0	545.779	0	545.779	0	545.779	0	545.779	0		545.779	0	539.827	0	537.706	0	536.549	0	533.078	0	531.921	0	531.921	0	531.921	0	528.45	0	526.136	0	527.293	0
	546.261	0	546.261	0	546.261	0	546.261	0	546.261	0	546.261	0	546.261	0	546.261	0	546.261	0	546.261	0	546.261	0		546.261	0	540.309	0	538.188	0	537.031	0	533.56	0	532.403	0	532.403	0	532.403	0	528.932	0	526.618	0	527.775	0
	546.743	0	546.743	0	546.743	0	546.743	0	546.743	0	546.743	0	546.743	0	546.743	0	546.743	0	546.743	0	546.743	0		546.744	0	540.791	0	538.67	0	537.513	0	534.042	0	532.885	0	532.885	0	532.885	0	529.414	0	527.101	0	528.258	0
	547.226	0	547.226	0	547.226	0	547.226	0	547.226	0	547.226	0	547.226	0	547.226	0	547.226	0	547.226	0	547.226	0		547.226	0	541.273	0	539.152	0	537.995	0	534.524	0	533.367	0	533.367	0	533.367	0	529.897	0	527.583	0	528.74	0
	547.708	0	547.708	0	547.708	0	547.708	0	547.708	0	547.708	0	547.708	0	547.708	0	547.708	0	547.708	0	547.708	0		547.708	0	541.756	0	539.634	0	538.478	0	535.007	0	533.85	0	533.85	0	533.85	0	530.379	0	528.065	0	529.222	0
	548.19	0	548.19	0	548.19	0	548.19	0	548.19	0	548.19	0	548.19	0	548.19	0	548.19	0	548.19	0	548.19	0		548.19	0	542.238	0	540.117	0	538.96	0	535.489	0	534.332	0	534.332	0	534.332	0	530.861	0	528.547	0	529.704	0
	548.672	0	548.672	0	548.672	0	548.672	0	548.672	0	548.672	0	548.672	0	548.672	0	548.672	0	548.672	0	548.672	0		548.672	0	542.72	0	540.599	0	539.442	0	535.971	0	534.814	0	534.814	0	534.814	0	531.343	0	529.029	0	530.186	0
	549.154	0	549.154	0	549.154	0	549.154	0	549.154	0	549.154	0	549.154	0	549.154	0	549.154	0	549.154	0	549.154	0		549.154	0	543.202	0	541.081	0	539.924	0	536.453	0	535.296	0	535.296	0	535.296	0	531.825	0	529.511	0	530.668	0
	549.636	0	549.636	0	549.636	0	549.636	0	549.636	0	549.636	0	549.636	0	549.636	0	549.636	0	549.636	0	549.636	0		549.636	0	543.684	0	541.563	0	540.406	0	536.935	0	535.778	0	535.778	0	535.778	0	532.307	0	529.993	0	531.15	0
	550.118	0	550.118	0	550.118	0	550.118	0	550.118	0	550.118	0	550.118	0	550.118	0	550.118	0	550.118	0	550.118	0		550.119	0	544.166	0	542.045	0	540.888	0	537.417	0	536.26	0	536.26	0	536.26	0	532.789	0	530.476	0	531.633	0
	550.601	0	550.601	0	550.601	0	550.601	0	550.601	0	550.601	0	550.601	0	550.601	0	550.601	0	550.601	0	550.601	0		550.601	0	544.648	0	542.527	0	541.37	0	537.899	0	536.742	0	536.742	0	536.742	0	533.272	0	530.958	0	532.115	0
	551.083	0	551.083	0	551.083	0	551.083	0	551.083	0	551.083	0	551.083	0	551.083	0	551.083	0	551.083	0	551.083	0		551.083	0	545.131	0	543.009	0	541.853	0	538.382	0	537.225	0	537.225	0	537.225	0	533.754	0	531.44	0	532.597	0
	551.565	0	551.565	0	551.565	0	551.565	0	551.565	0	551.565	0	551.565	0	551.565	0	551.565	0	551.565	0	551.565	0		551.565	0	545.613	0	543.492	0	542.335	0	538.864	0	537.707	0	537.707	0	537.707	0	534.236	0	531.922	0	533.079	0
	552.047	0	552.047	0	552.047	0	552.047	0	552.047	0	552.047	0	552.047	0	552.047	0	552.047	0	552.047	0	552.047	0		552.047	0	546.095	0	543.974	0	542.817	0	539.346	0	538.189	0	538.189	0	538.189	0	534.718	0	532.404	0	533.561	0
	552.529	0	552.529	0	552.529	0	552.529	0	552.529	0	552.529	0	552.529	0	552.529	0	552.529	0	552.529	0	552.529	0		552.529	0	546.577	0	544.456	0	543.299	0	539.828	0	538.671	0	538.671	0	538.671	0	535.2	0	532.886	0	534.043	0
	553.011	0	553.011	0	553.011	0	553.011	0	553.011	0	553.011	0	553.011	0	553.011	0	553.011	0	553.011	0	553.011	0		553.011	0	547.059	0	544.938	0	543.781	0	540.31	0	539.153	0	539.153	0	539.153	0	535.682	0	533.368	0	534.525	0
	553.493	0	553.493	0	553.493	0	553.493	0	553.493	0	553.493	0	553.493	0	553.493	0	553.493	0	553.493	0	553.493	0		553.493	0	547.541	0	545.42	0	544.263	0	540.792	0	539.635	0	539.635	0	539.635	0	536.164	0	533.85	0	535.007	0
	553.976	0	553.976	0	553.976	0	553.976	0	553.976	0	553.976	0	553.976	0	553.976	0	553.976	0	553.976	0	553.976	0		553.976	0	548.023	0	545.902	0	544.745	0	541.274	0	540.117	0	540.117	0	540.117	0	536.647	0	534.333	0	535.49	0
	554.458	0	554.458	0	554.458	0	554.458	0	554.458	0	554.458	0	554.458	0	554.458	0	554.458	0	554.458	0	554.458	0		554.458	0	548.505	0	546.384	0	545.227	0	541.757	0	540.6	0	540.6	0	540.6	0	537.129	0	534.815	0	535.972	0
	554.94	0	554.94	0	554.94	0	554.94	0	554.94	0	554.94	0	554.94	0	554.94	0	554.94	0	554.94	0	554.94	0		554.94	0	548.988	0	546.866	0	545.71	0	542.239	0	541.082	0	541.082	0	541.082	0	537.611	0	535.297	0	536.454	0
	555.422	0	555.422	0	555.422	0	555.422	0	555.422	0	555.422	0	555.422	0	555.422	0	555.422	0	555.422	0	555.422	0		555.422	0	549.47	0	547.349	0	546.192	0	542.721	0	541.564	0	541.564	0	541.564	0	538.093	0	535.779	0	536.936	0
	555.904	0	555.904	0	555.904	0	555.904	0	555.904	0	555.904	0	555.904	0	555.904	0	555.904	0	555.904	0	555.904	0		555.904	0	549.952	0	547.831	0	546.674	0	543.203	0	542.046	0	542.046	0	542.046	0	538.575	0	536.261	0	537.418	0
	556.386	0	556.386	0	556.386	0	556.386	0	556.386	0	556.386	0	556.386	0	556.386	0	556.386	0	556.386	0	556.386	0		556.386	0	550.434	0	548.313	0	547.156	0	543.685	0	542.528	0	542.528	0	542.528	0	539.057	0	536.743	0	537.9	0
	556.868	0	556.868	0	556.868	0	556.868	0	556.868	0	556.868	0	556.868	0	556.868	0	556.868	0	556.868	0	556.868	0		556.868	0	550.916	0	548.795	0	547.638	0	544.167	0	543.01	0	543.01	0	543.01	0	539.539	0	537.225	0	538.382	0
	557.35	0	557.35	0	557.35	0	557.35	0	557.35	0	557.35	0	557.35	0	557.35	0	557.35	0	557.35	0	557.35	0		557.351	0	551.398	0	549.277	0	548.12	0	544.649	0	543.492	0	543.492	0	543.492	0	540.021	0	537.708	0	538.865	0
	557.833	0	557.833	0	557.833	0	557.833	0	557.833	0	557.833	0	557.833	0	557.833	0	557.833	0	557.833	0	557.833	0		557.833	0	551.88	0	549.759	0	548.602	0	545.131	0	543.974	0	543.974	0	543.974	0	540.504	0	538.19	0	539.347	0
	558.315	0	558.315	0	558.315	0	558.315	0	558.315	0	558.315	0	558.315	0	558.315	0	558.315	0	558.315	0	558.315	0		558.315	0	552.363	0	550.241	0	549.085	0	545.614	0	544.457	0	544.457	0	544.457	0	540.986	0	538.672	0	539.829	0
	558.797	0	558.797	0	558.797	0	558.797	0	558.797	0	558.797	0	558.797	0	558.797	0	558.797	0	558.797	0	558.797	0		558.797	0	552.845	0	550.724	0	549.567	0	546.096	0	544.939	0	544.939	0	544.939	0	541.468	0	539.154	0	540.311	0
	559.279	0	559.279	0	559.279	0	559.279	0	559.279	0	559.279	0	559.279	0	559.279	0	559.279	0	559.279	0	559.279	0		559.279	0	553.327	0	551.206	0	550.049	0	546.578	0	545.421	0	545.421	0	545.421	0	541.95	0	539.636	0	540.793	0
	559.761	0	559.761	0	559.761	0	559.761	0	559.761	0	559.761	0	559.761	0	559.761	0	559.761	0	559.761	0	559.761	0		559.761	0	553.809	0	551.688	0	550.531	0	547.06	0	545.903	0	545.903	0	545.903	0	542.432	0	540.118	0	541.275	0
	560.243	0	560.243	0	560.243	0	560.243	0	560.243	0	560.243	0	560.243	0	560.243	0	560.243	0	560.243	0	560.243	0		560.243	0	554.291	0	552.17	0	551.013	0	547.542	0	546.385	0	546.385	0	546.385	0	542.914	0	540.6	0	541.757	0
	560.725	0	560.725	0	560.725	0	560.725	0	560.725	0	560.725	0	560.725	0	560.725	0	560.725	0	560.725	0	560.725	0		560.726	0	554.773	0	552.652	0	551.495	0	548.024	0	546.867	0	546.867	0	546.867	0	543.396	0	541.083	0	542.24	0
	561.207	0	561.207	0	561.207	0	561.207	0	561.207	0	561.207	0	561.207	0	561.207	0	561.207	0	561.207	0	561.207	0		561.208	0	555.255	0	553.134	0	551.977	0	548.506	0	547.349	0	547.349	0	547.349	0	543.879	0	541.565	0	542.722	0
	561.69	0	561.69	0	561.69	0	561.69	0	561.69	0	561.69	0	561.69	0	561.69	0	561.69	0	561.69	0	561.69	0		561.69	0	555.738	0	553.616	0	552.46	0	548.989	0	547.832	0	547.832	0	547.832	0	544.361	0	542.047	0	543.204	0
	562.172	0	562.172	0	562.172	0	562.172	0	562.172	0	562.172	0	562.172	0	562.172	0	562.172	0	562.172	0	562.172	0		562.172	0	556.22	0	554.099	0	552.942	0	549.471	0	548.314	0	548.314	0	548.314	0	544.843	0	542.529	0	543.686	0
	562.654	0	562.654	0	562.654	0	562.654	0	562.654	0	562.654	0	562.654	0	562.654	0	562.654	0	562.654	0	562.654	0		562.654	0	556.702	0	554.581	0	553.424	0	549.953	0	548.796	0	548.796	0	548.796	0	545.325	0	543.011	0	544.168	0
	563.136	0	563.136	0	563.136	0	563.136	0	563.136	0	563.136	0	563.136	0	563.136	0	563.136	0	563.136	0	563.136	0		563.136	0	557.184	0	555.063	0	553.906	0	550.435	0	549.278	0	549.278	0	549.278	0	545.807	0	543.493	0	544.65	0
	563.618	0	563.618	0	563.618	0	563.618	0	563.618	0	563.618	0	563.618	0	563.618	0	563.618	0	563.618	0	563.618	0		563.618	0	557.666	0	555.545	0	554.388	0	550.917	0	549.76	0	549.76	0	549.76	0	546.289	0	543.975	0	545.132	0
	564.1	0	564.1	0	564.1	0	564.1	0	564.1	0	564.1	0	564.1	0	564.1	0	564.1	0	564.1	0	564.1	0		564.101	0	558.148	0	556.027	0	554.87	0	551.399	0	550.242	0	550.242	0	550.242	0	546.771	0	544.458	0	545.615	0
	564.582	0	564.582	0	564.582	0	564.582	0	564.582	0	564.582	0	564.582	0	564.582	0	564.582	0	564.582	0	564.582	0		564.583	0	558.63	0	556.509	0	555.352	0	551.881	0	550.724	0	550.724	0	550.724	0	547.254	0	544.94	0	546.097	0
	565.065	0	565.065	0	565.065	0	565.065	0	565.065	0	565.065	0	565.065	0	565.065	0	565.065	0	565.065	0	565.065	0		565.065	0	559.112	0	556.991	0	555.834	0	552.364	0	551.207	0	551.207	0	551.207	0	547.736	0	545.422	0	546.579	0
	565.547	0	565.547	0	565.547	0	565.547	0	565.547	0	565.547	0	565.547	0	565.547	0	565.547	0	565.547	0	565.547	0		565.547	0	559.595	0	557.474	0	556.317	0	552.846	0	551.689	0	551.689	0	551.689	0	548.218	0	545.904	0	547.061	0
	566.029	0	566.029	0	566.029	0	566.029	0	566.029	0	566.029	0	566.029	0	566.029	0	566.029	0	566.029	0	566.029	0		566.029	0	560.077	0	557.956	0	556.799	0	553.328	0	552.171	0	552.171	0	552.171	0	548.7	0	546.386	0	547.543	0
	566.511	0	566.511	0	566.511	0	566.511	0	566.511	0	566.511	0	566.511	0	566.511	0	566.511	0	566.511	0	566.511	0		566.511	0	560.559	0	558.438	0	557.281	0	553.81	0	552.653	0	552.653	0	552.653	0	549.182	0	546.868	0	548.025	0
	566.993	0	566.993	0	566.993	0	566.993	0	566.993	0	566.993	0	566.993	0	566.993	0	566.993	0	566.993	0	566.993	0		566.993	0	561.041	0	558.92	0	557.763	0	554.292	0	553.135	0	553.135	0	553.135	0	549.664	0	547.35	0	548.507	0
	567.475	0	567.475	0	567.475	0	567.475	0	567.475	0	567.475	0	567.475	0	567.475	0	567.475	0	567.475	0	567.475	0		567.475	0	561.523	0	559.402	0	558.245	0	554.774	0	553.617	0	553.617	0	553.617	0	550.146	0	547.832	0	548.989	0
	567.957	0	567.957	0	567.957	0	567.957	0	567.957	0	567.957	0	567.957	0	567.957	0	567.957	0	567.957	0	567.957	0		567.957	0	562.005	0	559.884	0	558.727	0	555.256	0	554.099	0	554.099	0	554.099	0	550.629	0	548.315	0	549.472	0
	568.44	0	568.44	0	568.44	0	568.44	0	568.44	0	568.44	0	568.44	0	568.44	0	568.44	0	568.44	0	568.44	0		568.44	0	562.487	0	560.366	0	559.209	0	555.739	0	554.582	0	554.582	0	554.582	0	551.111	0	548.797	0	549.954	0
	568.922	0	568.922	0	568.922	0	568.922	0	568.922	0	568.922	0	568.922	0	568.922	0	568.922	0	568.922	0	568.922	0		568.922	0	562.97	0	560.848	0	559.692	0	556.221	0	555.064	0	555.064	0	555.064	0	551.593	0	549.279	0	550.436	0
	569.404	0	569.404	0	569.404	0	569.404	0	569.404	0	569.404	0	569.404	0	569.404	0	569.404	0	569.404	0	569.404	0		569.404	0	563.452	0	561.331	0	560.174	0	556.703	0	555.546	0	555.546	0	555.546	0	552.075	0	549.761	0	550.918	0
	569.886	0	569.886	0	569.886	0	569.886	0	569.886	0	569.886	0	569.886	0	569.886	0	569.886	0	569.886	0	569.886	0		569.886	0	563.934	0	561.813	0	560.656	0	557.185	0	556.028	0	556.028	0	556.028	0	552.557	0	550.243	0	551.4	0
	570.368	0	570.368	0	570.368	0	570.368	0	570.368	0	570.368	0	570.368	0	570.368	0	570.368	0	570.368	0	570.368	0		570.368	0	564.416	0	562.295	0	561.138	0	557.667	0	556.51	0	556.51	0	556.51	0	553.039	0	550.725	0	551.882	0
	570.85	0	570.85	0	570.85	0	570.85	0	570.85	0	570.85	0	570.85	0	570.85	0	570.85	0	570.85	0	570.85	0		570.85	0	564.898	0	562.777	0	561.62	0	558.149	0	556.992	0	556.992	0	556.992	0	553.521	0	551.207	0	552.364	0
	571.332	0	571.332	0	571.332	0	571.332	0	571.332	0	571.332	0	571.332	0	571.332	0	571.332	0	571.332	0	571.332	0		571.332	0	565.38	0	563.259	0	562.102	0	558.631	0	557.474	0	557.474	0	557.474	0	554.004	0	551.69	0	552.847	0
	571.814	0	571.814	0	571.814	0	571.814	0	571.814	0	571.814	0	571.814	0	571.814	0	571.814	0	571.814	0	571.814	0		571.815	0	565.862	0	563.741	0	562.584	0	559.113	0	557.956	0	557.956	0	557.956	0	554.486	0	552.172	0	553.329	0
	572.297	0	572.297	0	572.297	0	572.297	0	572.297	0	572.297	0	572.297	0	572.297	0	572.297	0	572.297	0	572.297	0		572.297	0	566.345	0	564.223	0	563.067	0	559.596	0	558.439	0	558.439	0	558.439	0	554.968	0	552.654	0	553.811	0
	572.779	0	572.779	0	572.779	0	572.779	0	572.779	0	572.779	0	572.779	0	572.779	0	572.779	0	572.779	0	572.779	0		572.779	0	566.827	0	564.706	0	563.549	0	560.078	0	558.921	0	558.921	0	558.921	0	555.45	0	553.136	0	554.293	0
	573.261	0	573.261	0	573.261	0	573.261	0	573.261	0	573.261	0	573.261	0	573.261	0	573.261	0	573.261	0	573.261	0		573.261	0	567.309	0	565.188	0	564.031	0	560.56	0	559.403	0	559.403	0	559.403	0	555.932	0	553.618	0	554.775	0
	573.743	0	573.743	0	573.743	0	573.743	0	573.743	0	573.743	0	573.743	0	573.743	0	573.743	0	573.743	0	573.743	0		573.743	0	567.791	0	565.67	0	564.513	0	561.042	0	559.885	0	559.885	0	559.885	0	556.414	0	554.1	0	555.257	0
	574.225	0	574.225	0	574.225	0	574.225	0	574.225	0	574.225	0	574.225	0	574.225	0	574.225	0	574.225	0	574.225	0		574.225	0	568.273	0	566.152	0	564.995	0	561.524	0	560.367	0	560.367	0	560.367	0	556.896	0	554.582	0	555.739	0
	574.707	0	574.707	0	574.707	0	574.707	0	574.707	0	574.707	0	574.707	0	574.707	0	574.707	0	574.707	0	574.707	0		574.707	0	568.755	0	566.634	0	565.477	0	562.006	0	560.849	0	560.849	0	560.849	0	557.379	0	555.065	0	556.222	0
	575.189	0	575.189	0	575.189	0	575.189	0	575.189	0	575.189	0	575.189	0	575.189	0	575.189	0	575.189	0	575.189	0		575.19	0	569.237	0	567.116	0	565.959	0	562.488	0	561.331	0	561.331	0	561.331	0	557.861	0	555.547	0	556.704	0
	575.672	0	575.672	0	575.672	0	575.672	0	575.672	0	575.672	0	575.672	0	575.672	0	575.672	0	575.672	0	575.672	0		575.672	0	569.72	0	567.598	0	566.442	0	562.971	0	561.814	0	561.814	0	561.814	0	558.343	0	556.029	0	557.186	0
	576.154	0	576.154	0	576.154	0	576.154	0	576.154	0	576.154	0	576.154	0	576.154	0	576.154	0	576.154	0	576.154	0		576.154	0	570.202	0	568.081	0	566.924	0	563.453	0	562.296	0	562.296	0	562.296	0	558.825	0	556.511	0	557.668	0
	576.636	0	576.636	0	576.636	0	576.636	0	576.636	0	576.636	0	576.636	0	576.636	0	576.636	0	576.636	0	576.636	0		576.636	0	570.684	0	568.563	0	567.406	0	563.935	0	562.778	0	562.778	0	562.778	0	559.307	0	556.993	0	558.15	0
	577.118	0	577.118	0	577.118	0	577.118	0	577.118	0	577.118	0	577.118	0	577.118	0	577.118	0	577.118	0	577.118	0		577.118	0	571.166	0	569.045	0	567.888	0	564.417	0	563.26	0	563.26	0	563.26	0	559.789	0	557.475	0	558.632	0
	577.6	0	577.6	0	577.6	0	577.6	0	577.6	0	577.6	0	577.6	0	577.6	0	577.6	0	577.6	0	577.6	0		577.6	0	571.648	0	569.527	0	568.37	0	564.899	0	563.742	0	563.742	0	563.742	0	560.271	0	557.957	0	559.114	0
	578.082	0	578.082	0	578.082	0	578.082	0	578.082	0	578.082	0	578.082	0	578.082	0	578.082	0	578.082	0	578.082	0		578.082	0	572.13	0	570.009	0	568.852	0	565.381	0	564.224	0	564.224	0	564.224	0	560.753	0	558.439	0	559.596	0
	578.564	0	578.564	0	578.564	0	578.564	0	578.564	0	578.564	0	578.564	0	578.564	0	578.564	0	578.564	0	578.564	0		578.565	0	572.612	0	570.491	0	569.334	0	565.863	0	564.706	0	564.706	0	564.706	0	561.236	0	558.922	0	560.079	0
	579.047	0	579.047	0	579.047	0	579.047	0	579.047	0	579.047	0	579.047	0	579.047	0	579.047	0	579.047	0	579.047	0		579.047	0	573.094	0	570.973	0	569.816	0	566.346	0	565.189	0	565.189	0	565.189	0	561.718	0	559.404	0	560.561	0
	579.529	0	579.529	0	579.529	0	579.529	0	579.529	0	579.529	0	579.529	0	579.529	0	579.529	0	579.529	0	579.529	0		579.529	0	573.577	0	571.455	0	570.299	0	566.828	0	565.671	0	565.671	0	565.671	0	562.2	0	559.886	0	561.043	0
	580.011	0	580.011	0	580.011	0	580.011	0	580.011	0	580.011	0	580.011	0	580.011	0	580.011	0	580.011	0	580.011	0		580.011	0	574.059	0	571.938	0	570.781	0	567.31	0	566.153	0	566.153	0	566.153	0	562.682	0	560.368	0	561.525	0
	580.493	0	580.493	0	580.493	0	580.493	0	580.493	0	580.493	0	580.493	0	580.493	0	580.493	0	580.493	0	580.493	0		580.493	0	574.541	0	572.42	0	571.263	0	567.792	0	566.635	0	566.635	0	566.635	0	563.164	0	560.85	0	562.007	0
	580.975	0	580.975	0	580.975	0	580.975	0	580.975	0	580.975	0	580.975	0	580.975	0	580.975	0	580.975	0	580.975	0		580.975	0	575.023	0	572.902	0	571.745	0	568.274	0	567.117	0	567.117	0	567.117	0	563.646	0	561.332	0	562.489	0
	581.457	0	581.457	0	581.457	0	581.457	0	581.457	0	581.457	0	581.457	0	581.457	0	581.457	0	581.457	0	581.457	0		581.457	0	575.505	0	573.384	0	572.227	0	568.756	0	567.599	0	567.599	0	567.599	0	564.128	0	561.814	0	562.971	0
	581.939	0	581.939	0	581.939	0	581.939	0	581.939	0	581.939	0	581.939	0	581.939	0	581.939	0	581.939	0	581.939	0		581.939	0	575.987	0	573.866	0	572.709	0	569.238	0	568.081	0	568.081	0	568.081	0	564.611	0	562.297	0	563.454	0
	582.422	0	582.422	0	582.422	0	582.422	0	582.422	0	582.422	0	582.422	0	582.422	0	582.422	0	582.422	0	582.422	0		582.422	0	576.469	0	574.348	0	573.191	0	569.72	0	568.563	0	568.563	0	568.563	0	565.093	0	562.779	0	563.936	0
	582.904	0	582.904	0	582.904	0	582.904	0	582.904	0	582.904	0	582.904	0	582.904	0	582.904	0	582.904	0	582.904	0		582.904	0	576.952	0	574.83	0	573.674	0	570.203	0	569.046	0	569.046	0	569.046	0	565.575	0	563.261	0	564.418	0
	583.386	0	583.386	0	583.386	0	583.386	0	583.386	0	583.386	0	583.386	0	583.386	0	583.386	0	583.386	0	583.386	0		583.386	0	577.434	0	575.313	0	574.156	0	570.685	0	569.528	0	569.528	0	569.528	0	566.057	0	563.743	0	564.9	0
	583.868	0	583.868	0	583.868	0	583.868	0	583.868	0	583.868	0	583.868	0	583.868	0	583.868	0	583.868	0	583.868	0		583.868	0	577.916	0	575.795	0	574.638	0	571.167	0	570.01	0	570.01	0	570.01	0	566.539	0	564.225	0	565.382	0
	584.35	0	584.35	0	584.35	0	584.35	0	584.35	0	584.35	0	584.35	0	584.35	0	584.35	0	584.35	0	584.35	0		584.35	0	578.398	0	576.277	0	575.12	0	571.649	0	570.492	0	570.492	0	570.492	0	567.021	0	564.707	0	565.864	0
	584.832	0	584.832	0	584.832	0	584.832	0	584.832	0	584.832	0	584.832	0	584.832	0	584.832	0	584.832	0	584.832	0		584.832	0	578.88	0	576.759	0	575.602	0	572.131	0	570.974	0	570.974	0	570.974	0	567.503	0	565.189	0	566.346	0
	585.314	0	585.314	0	585.314	0	585.314	0	585.314	0	585.314	0	585.314	0	585.314	0	585.314	0	585.314	0	585.314	0		585.314	0	579.362	0	577.241	0	576.084	0	572.613	0	571.456	0	571.456	0	571.456	0	567.986	0	565.672	0	566.829	0
	585.797	0	585.797	0	585.797	0	585.797	0	585.797	0	585.797	0	585.797	0	585.797	0	585.797	0	585.797	0	585.797	0		585.797	0	579.844	0	577.723	0	576.566	0	573.095	0	571.938	0	571.938	0	571.938	0	568.468	0	566.154	0	567.311	0
	586.279	0	586.279	0	586.279	0	586.279	0	586.279	0	586.279	0	586.279	0	586.279	0	586.279	0	586.279	0	586.279	0		586.279	0	580.326	0	578.205	0	577.048	0	573.578	0	572.421	0	572.421	0	572.421	0	568.95	0	566.636	0	567.793	0
	586.761	0	586.761	0	586.761	0	586.761	0	586.761	0	586.761	0	586.761	0	586.761	0	586.761	0	586.761	0	586.761	0		586.761	0	580.809	0	578.688	0	577.531	0	574.06	0	572.903	0	572.903	0	572.903	0	569.432	0	567.118	0	568.275	0
	587.243	0	587.243	0	587.243	0	587.243	0	587.243	0	587.243	0	587.243	0	587.243	0	587.243	0	587.243	0	587.243	0		587.243	0	581.291	0	579.17	0	578.013	0	574.542	0	573.385	0	573.385	0	573.385	0	569.914	0	567.6	0	568.757	0
	587.725	0	587.725	0	587.725	0	587.725	0	587.725	0	587.725	0	587.725	0	587.725	0	587.725	0	587.725	0	587.725	0		587.725	0	581.773	0	579.652	0	578.495	0	575.024	0	573.867	0	573.867	0	573.867	0	570.396	0	568.082	0	569.239	0
	588.207	0	588.207	0	588.207	0	588.207	0	588.207	0	588.207	0	588.207	0	588.207	0	588.207	0	588.207	0	588.207	0		588.207	0	582.255	0	580.134	0	578.977	0	575.506	0	574.349	0	574.349	0	574.349	0	570.878	0	568.564	0	569.721	0
	588.689	0	588.689	0	588.689	0	588.689	0	588.689	0	588.689	0	588.689	0	588.689	0	588.689	0	588.689	0	588.689	0		588.689	0	582.737	0	580.616	0	579.459	0	575.988	0	574.831	0	574.831	0	574.831	0	571.361	0	569.047	0	570.204	0
	589.171	0	589.171	0	589.171	0	589.171	0	589.171	0	589.171	0	589.171	0	589.171	0	589.171	0	589.171	0	589.171	0		589.172	0	583.219	0	581.098	0	579.941	0	576.47	0	575.313	0	575.313	0	575.313	0	571.843	0	569.529	0	570.686	0
	589.654	0	589.654	0	589.654	0	589.654	0	589.654	0	589.654	0	589.654	0	589.654	0	589.654	0	589.654	0	589.654	0		589.654	0	583.701	0	581.58	0	580.423	0	576.953	0	575.796	0	575.796	0	575.796	0	572.325	0	570.011	0	571.168	0
	590.136	0	590.136	0	590.136	0	590.136	0	590.136	0	590.136	0	590.136	0	590.136	0	590.136	0	590.136	0	590.136	0		590.136	0	584.184	0	582.063	0	580.906	0	577.435	0	576.278	0	576.278	0	576.278	0	572.807	0	570.493	0	571.65	0
	590.618	0	590.618	0	590.618	0	590.618	0	590.618	0	590.618	0	590.618	0	590.618	0	590.618	0	590.618	0	590.618	0		590.618	0	584.666	0	582.545	0	581.388	0	577.917	0	576.76	0	576.76	0	576.76	0	573.289	0	570.975	0	572.132	0
	591.1	0	591.1	0	591.1	0	591.1	0	591.1	0	591.1	0	591.1	0	591.1	0	591.1	0	591.1	0	591.1	0		591.1	0	585.148	0	583.027	0	581.87	0	578.399	0	577.242	0	577.242	0	577.242	0	573.771	0	571.457	0	572.614	0
	591.582	0	591.582	0	591.582	0	591.582	0	591.582	0	591.582	0	591.582	0	591.582	0	591.582	0	591.582	0	591.582	0		591.582	0	585.63	0	583.509	0	582.352	0	578.881	0	577.724	0	577.724	0	577.724	0	574.253	0	571.939	0	573.096	0
	592.064	0	592.064	0	592.064	0	592.064	0	592.064	0	592.064	0	592.064	0	592.064	0	592.064	0	592.064	0	592.064	0		592.064	0	586.112	0	583.991	0	582.834	0	579.363	0	578.206	0	578.206	0	578.206	0	574.735	0	572.421	0	573.578	0
	592.546	0	592.546	0	592.546	0	592.546	0	592.546	0	592.546	0	592.546	0	592.546	0	592.546	0	592.546	0	592.546	0		592.547	0	586.594	0	584.473	0	583.316	0	579.845	0	578.688	0	578.688	0	578.688	0	575.217	0	572.904	0	574.061	0
	593.029	0	593.029	0	593.029	0	593.029	0	593.029	0	593.029	0	593.029	0	593.029	0	593.029	0	593.029	0	593.029	0		593.029	0	587.076	0	584.955	0	583.798	0	580.328	0	579.171	0	579.171	0	579.171	0	575.7	0	573.386	0	574.543	0
	593.511	0	593.511	0	593.511	0	593.511	0	593.511	0	593.511	0	593.511	0	593.511	0	593.511	0	593.511	0	593.511	0		593.511	0	587.559	0	585.437	0	584.281	0	580.81	0	579.653	0	579.653	0	579.653	0	576.182	0	573.868	0	575.025	0
	593.993	0	593.993	0	593.993	0	593.993	0	593.993	0	593.993	0	593.993	0	593.993	0	593.993	0	593.993	0	593.993	0		593.993	0	588.041	0	585.92	0	584.763	0	581.292	0	580.135	0	580.135	0	580.135	0	576.664	0	574.35	0	575.507	0
	594.475	0	594.475	0	594.475	0	594.475	0	594.475	0	594.475	0	594.475	0	594.475	0	594.475	0	594.475	0	594.475	0		594.475	0	588.523	0	586.402	0	585.245	0	581.774	0	580.617	0	580.617	0	580.617	0	577.146	0	574.832	0	575.989	0
	594.957	0	594.957	0	594.957	0	594.957	0	594.957	0	594.957	0	594.957	0	594.957	0	594.957	0	594.957	0	594.957	0		594.957	0	589.005	0	586.884	0	585.727	0	582.256	0	581.099	0	581.099	0	581.099	0	577.628	0	575.314	0	576.471	0
	595.439	0	595.439	0	595.439	0	595.439	0	595.439	0	595.439	0	595.439	0	595.439	0	595.439	0	595.439	0	595.439	0		595.439	0	589.487	0	587.366	0	586.209	0	582.738	0	581.581	0	581.581	0	581.581	0	578.11	0	575.796	0	576.953	0
	595.921	0	595.921	0	595.921	0	595.921	0	595.921	0	595.921	0	595.921	0	595.921	0	595.921	0	595.921	0	595.921	0		595.922	0	589.969	0	587.848	0	586.691	0	583.22	0	582.063	0	582.063	0	582.063	0	578.592	0	576.279	0	577.436	0
	596.404	0	596.404	0	596.404	0	596.404	0	596.404	0	596.404	0	596.404	0	596.404	0	596.404	0	596.404	0	596.404	0		596.404	0	590.451	0	588.33	0	587.173	0	583.702	0	582.545	0	582.545	0	582.545	0	579.075	0	576.761	0	577.918	0
	596.886	0	596.886	0	596.886	0	596.886	0	596.886	0	596.886	0	596.886	0	596.886	0	596.886	0	596.886	0	596.886	0		596.886	0	590.933	0	588.812	0	587.655	0	584.185	0	583.028	0	583.028	0	583.028	0	579.557	0	577.243	0	578.4	0
	597.368	0	597.368	0	597.368	0	597.368	0	597.368	0	597.368	0	597.368	0	597.368	0	597.368	0	597.368	0	597.368	0		597.368	0	591.416	0	589.295	0	588.138	0	584.667	0	583.51	0	583.51	0	583.51	0	580.039	0	577.725	0	578.882	0
	597.85	0	597.85	0	597.85	0	597.85	0	597.85	0	597.85	0	597.85	0	597.85	0	597.85	0	597.85	0	597.85	0		597.85	0	591.898	0	589.777	0	588.62	0	585.149	0	583.992	0	583.992	0	583.992	0	580.521	0	578.207	0	579.364	0
	598.332	0	598.332	0	598.332	0	598.332	0	598.332	0	598.332	0	598.332	0	598.332	0	598.332	0	598.332	0	598.332	0		598.332	0	592.38	0	590.259	0	589.102	0	585.631	0	584.474	0	584.474	0	584.474	0	581.003	0	578.689	0	579.846	0
	598.814	0	598.814	0	598.814	0	598.814	0	598.814	0	598.814	0	598.814	0	598.814	0	598.814	0	598.814	0	598.814	0		598.814	0	592.862	0	590.741	0	589.584	0	586.113	0	584.956	0	584.956	0	584.956	0	581.485	0	579.171	0	580.328	0
	599.296	0	599.296	0	599.296	0	599.296	0	599.296	0	599.296	0	599.296	0	599.296	0	599.296	0	599.296	0	599.296	0		599.296	0	593.344	0	591.223	0	590.066	0	586.595	0	585.438	0	585.438	0	585.438	0	581.967	0	579.653	0	580.81	0
	599.778	0	599.778	0	599.778	0	599.778	0	599.778	0	599.778	0	599.778	0	599.778	0	599.778	0	599.778	0	599.778	0		599.779	0	593.826	0	591.705	0	590.548	0	587.077	0	585.92	0	585.92	0	585.92	0	582.45	0	580.136	0	581.293	0
	600.261	0	600.261	0	600.261	0	600.261	0	600.261	0	600.261	0	600.261	0	600.261	0	600.261	0	600.261	0	600.261	0		600.261	0	594.308	0	592.187	0	591.03	0	587.56	0	586.403	0	586.403	0	586.403	0	582.932	0	580.618	0	581.775	0
	600.743	0	600.743	0	600.743	0	600.743	0	600.743	0	600.743	0	600.743	0	600.743	0	600.743	0	600.743	0	600.743	0		600.743	0	594.791	0	592.67	0	591.513	0	588.042	0	586.885	0	586.885	0	586.885	0	583.414	0	581.1	0	582.257	0
	601.225	0	601.225	0	601.225	0	601.225	0	601.225	0	601.225	0	601.225	0	601.225	0	601.225	0	601.225	0	601.225	0		601.225	0	595.273	0	593.152	0	591.995	0	588.524	0	587.367	0	587.367	0	587.367	0	583.896	0	581.582	0	582.739	0
	601.707	0	601.707	0	601.707	0	601.707	0	601.707	0	601.707	0	601.707	0	601.707	0	601.707	0	601.707	0	601.707	0		601.707	0	595.755	0	593.634	0	592.477	0	589.006	0	587.849	0	587.849	0	587.849	0	584.378	0	582.064	0	583.221	0
	602.189	0	602.189	0	602.189	0	602.189	0	602.189	0	602.189	0	602.189	0	602.189	0	602.189	0	602.189	0	602.189	0		602.189	0	596.237	0	594.116	0	592.959	0	589.488	0	588.331	0	588.331	0	588.331	0	584.86	0	582.546	0	583.703	0
	602.671	0	602.671	0	602.671	0	602.671	0	602.671	0	602.671	0	602.671	0	602.671	0	602.671	0	602.671	0	602.671	0		602.671	0	596.719	0	594.598	0	593.441	0	589.97	0	588.813	0	588.813	0	588.813	0	585.342	0	583.028	0	584.185	0
	603.153	0	603.153	0	603.153	0	603.153	0	603.153	0	603.153	0	603.153	0	603.153	0	603.153	0	603.153	0	603.153	0		603.154	0	597.201	0	595.08	0	593.923	0	590.452	0	589.295	0	589.295	0	589.295	0	585.825	0	583.511	0	584.668	0
	603.636	0	603.636	0	603.636	0	603.636	0	603.636	0	603.636	0	603.636	0	603.636	0	603.636	0	603.636	0	603.636	0		603.636	0	597.683	0	595.562	0	594.405	0	590.935	0	589.778	0	589.778	0	589.778	0	586.307	0	583.993	0	585.15	0
	604.118	0	604.118	0	604.118	0	604.118	0	604.118	0	604.118	0	604.118	0	604.118	0	604.118	0	604.118	0	604.118	0		604.118	0	598.166	0	596.044	0	594.888	0	591.417	0	590.26	0	590.26	0	590.26	0	586.789	0	584.475	0	585.632	0
	604.6	0	604.6	0	604.6	0	604.6	0	604.6	0	604.6	0	604.6	0	604.6	0	604.6	0	604.6	0	604.6	0		604.6	0	598.648	0	596.527	0	595.37	0	591.899	0	590.742	0	590.742	0	590.742	0	587.271	0	584.957	0	586.114	0
	605.082	0	605.082	0	605.082	0	605.082	0	605.082	0	605.082	0	605.082	0	605.082	0	605.082	0	605.082	0	605.082	0		605.082	0	599.13	0	597.009	0	595.852	0	592.381	0	591.224	0	591.224	0	591.224	0	587.753	0	585.439	0	586.596	0
	605.564	0	605.564	0	605.564	0	605.564	0	605.564	0	605.564	0	605.564	0	605.564	0	605.564	0	605.564	0	605.564	0		605.564	0	599.612	0	597.491	0	596.334	0	592.863	0	591.706	0	591.706	0	591.706	0	588.235	0	585.921	0	587.078	0
	606.046	0	606.046	0	606.046	0	606.046	0	606.046	0	606.046	0	606.046	0	606.046	0	606.046	0	606.046	0	606.046	0		606.046	0	600.094	0	597.973	0	596.816	0	593.345	0	592.188	0	592.188	0	592.188	0	588.717	0	586.403	0	587.56	0
	606.528	0	606.528	0	606.528	0	606.528	0	606.528	0	606.528	0	606.528	0	606.528	0	606.528	0	606.528	0	606.528	0		606.529	0	600.576	0	598.455	0	597.298	0	593.827	0	592.67	0	592.67	0	592.67	0	589.199	0	586.886	0	588.043	0
	607.01	0	607.01	0	607.01	0	607.01	0	607.01	0	607.01	0	607.01	0	607.01	0	607.01	0	607.01	0	607.01	0		607.011	0	601.058	0	598.937	0	597.78	0	594.309	0	593.152	0	593.152	0	593.152	0	589.682	0	587.368	0	588.525	0
	607.493	0	607.493	0	607.493	0	607.493	0	607.493	0	607.493	0	607.493	0	607.493	0	607.493	0	607.493	0	607.493	0		607.493	0	601.541	0	599.419	0	598.263	0	594.792	0	593.635	0	593.635	0	593.635	0	590.164	0	587.85	0	589.007	0
	607.975	0	607.975	0	607.975	0	607.975	0	607.975	0	607.975	0	607.975	0	607.975	0	607.975	0	607.975	0	607.975	0		607.975	0	602.023	0	599.902	0	598.745	0	595.274	0	594.117	0	594.117	0	594.117	0	590.646	0	588.332	0	589.489	0
	608.457	0	608.457	0	608.457	0	608.457	0	608.457	0	608.457	0	608.457	0	608.457	0	608.457	0	608.457	0	608.457	0		608.457	0	602.505	0	600.384	0	599.227	0	595.756	0	594.599	0	594.599	0	594.599	0	591.128	0	588.814	0	589.971	0
	608.939	0	608.939	0	608.939	0	608.939	0	608.939	0	608.939	0	608.939	0	608.939	0	608.939	0	608.939	0	608.939	0		608.939	0	602.987	0	600.866	0	599.709	0	596.238	0	595.081	0	595.081	0	595.081	0	591.61	0	589.296	0	590.453	0
	609.421	0	609.421	0	609.421	0	609.421	0	609.421	0	609.421	0	609.421	0	609.421	0	609.421	0	609.421	0	609.421	0		609.421	0	603.469	0	601.348	0	600.191	0	596.72	0	595.563	0	595.563	0	595.563	0	592.092	0	589.778	0	590.935	0
	609.903	0	609.903	0	609.903	0	609.903	0	609.903	0	609.903	0	609.903	0	609.903	0	609.903	0	609.903	0	609.903	0		609.903	0	603.951	0	601.83	0	600.673	0	597.202	0	596.045	0	596.045	0	596.045	0	592.574	0	590.26	0	591.417	0
	610.385	0	610.385	0	610.385	0	610.385	0	610.385	0	610.385	0	610.385	0	610.385	0	610.385	0	610.385	0	610.385	0		610.386	0	604.433	0	602.312	0	601.155	0	597.684	0	596.527	0	596.527	0	596.527	0	593.057	0	590.743	0	591.9	0
	610.868	0	610.868	0	610.868	0	610.868	0	610.868	0	610.868	0	610.868	0	610.868	0	610.868	0	610.868	0	610.868	0		610.868	0	604.915	0	602.794	0	601.637	0	598.167	0	597.01	0	597.01	0	597.01	0	593.539	0	591.225	0	592.382	0
	611.35	0	611.35	0	611.35	0	611.35	0	611.35	0	611.35	0	611.35	0	611.35	0	611.35	0	611.35	0	611.35	0		611.35	0	605.398	0	603.277	0	602.12	0	598.649	0	597.492	0	597.492	0	597.492	0	594.021	0	591.707	0	592.864	0
	611.832	0	611.832	0	611.832	0	611.832	0	611.832	0	611.832	0	611.832	0	611.832	0	611.832	0	611.832	0	611.832	0		611.832	0	605.88	0	603.759	0	602.602	0	599.131	0	597.974	0	597.974	0	597.974	0	594.503	0	592.189	0	593.346	0
	612.314	0	612.314	0	612.314	0	612.314	0	612.314	0	612.314	0	612.314	0	612.314	0	612.314	0	612.314	0	612.314	0		612.314	0	606.362	0	604.241	0	603.084	0	599.613	0	598.456	0	598.456	0	598.456	0	594.985	0	592.671	0	593.828	0
	612.796	0	612.796	0	612.796	0	612.796	0	612.796	0	612.796	0	612.796	0	612.796	0	612.796	0	612.796	0	612.796	0		612.796	0	606.844	0	604.723	0	603.566	0	600.095	0	598.938	0	598.938	0	598.938	0	595.467	0	593.153	0	594.31	0
	613.278	0	613.278	0	613.278	0	613.278	0	613.278	0	613.278	0	613.278	0	613.278	0	613.278	0	613.278	0	613.278	0		613.278	0	607.326	0	605.205	0	604.048	0	600.577	0	599.42	0	599.42	0	599.42	0	595.949	0	593.635	0	594.792	0
	613.76	0	613.76	0	613.76	0	613.76	0	613.76	0	613.76	0	613.76	0	613.76	0	613.76	0	613.76	0	613.76	0		613.761	0	607.808	0	605.687	0	604.53	0	601.059	0	599.902	0	599.902	0	599.902	0	596.432	0	594.118	0	595.275	0
	614.243	0	614.243	0	614.243	0	614.243	0	614.243	0	614.243	0	614.243	0	614.243	0	614.243	0	614.243	0	614.243	0		614.243	0	608.29	0	606.169	0	605.012	0	601.542	0	600.385	0	600.385	0	600.385	0	596.914	0	594.6	0	595.757	0
	614.725	0	614.725	0	614.725	0	614.725	0	614.725	0	614.725	0	614.725	0	614.725	0	614.725	0	614.725	0	614.725	0		614.725	0	608.773	0	606.652	0	605.495	0	602.024	0	600.867	0	600.867	0	600.867	0	597.396	0	595.082	0	596.239	0
	615.207	0	615.207	0	615.207	0	615.207	0	615.207	0	615.207	0	615.207	0	615.207	0	615.207	0	615.207	0	615.207	0		615.207	0	609.255	0	607.134	0	605.977	0	602.506	0	601.349	0	601.349	0	601.349	0	597.878	0	595.564	0	596.721	0
	615.689	0	615.689	0	615.689	0	615.689	0	615.689	0	615.689	0	615.689	0	615.689	0	615.689	0	615.689	0	615.689	0		615.689	0	609.737	0	607.616	0	606.459	0	602.988	0	601.831	0	601.831	0	601.831	0	598.36	0	596.046	0	597.203	0
	616.171	0	616.171	0	616.171	0	616.171	0	616.171	0	616.171	0	616.171	0	616.171	0	616.171	0	616.171	0	616.171	0		616.171	0	610.219	0	608.098	0	606.941	0	603.47	0	602.313	0	602.313	0	602.313	0	598.842	0	596.528	0	597.685	0
	616.653	0	616.653	0	616.653	0	616.653	0	616.653	0	616.653	0	616.653	0	616.653	0	616.653	0	616.653	0	616.653	0		616.653	0	610.701	0	608.58	0	607.423	0	603.952	0	602.795	0	602.795	0	602.795	0	599.324	0	597.01	0	598.167	0
	617.135	0	617.135	0	617.135	0	617.135	0	617.135	0	617.135	0	617.135	0	617.135	0	617.135	0	617.135	0	617.135	0		617.135	0	611.183	0	609.062	0	607.905	0	604.434	0	603.277	0	603.277	0	603.277	0	599.807	0	597.493	0	598.65	0
	617.618	0	617.618	0	617.618	0	617.618	0	617.618	0	617.618	0	617.618	0	617.618	0	617.618	0	617.618	0	617.618	0		617.618	0	611.665	0	609.544	0	608.387	0	604.917	0	603.76	0	603.76	0	603.76	0	600.289	0	597.975	0	599.132	0
	618.1	0	618.1	0	618.1	0	618.1	0	618.1	0	618.1	0	618.1	0	618.1	0	618.1	0	618.1	0	618.1	0		618.1	0	612.148	0	610.026	0	608.87	0	605.399	0	604.242	0	604.242	0	604.242	0	600.771	0	598.457	0	599.614	0
	618.582	0	618.582	0	618.582	0	618.582	0	618.582	0	618.582	0	618.582	0	618.582	0	618.582	0	618.582	0	618.582	0		618.582	0	612.63	0	610.509	0	609.352	0	605.881	0	604.724	0	604.724	0	604.724	0	601.253	0	598.939	0	600.096	0
	619.064	0	619.064	0	619.064	0	619.064	0	619.064	0	619.064	0	619.064	0	619.064	0	619.064	0	619.064	0	619.064	0		619.064	0	613.112	0	610.991	0	609.834	0	606.363	0	605.206	0	605.206	0	605.206	0	601.735	0	599.421	0	600.578	0
	619.546	0	619.546	0	619.546	0	619.546	0	619.546	0	619.546	0	619.546	0	619.546	0	619.546	0	619.546	0	619.546	0		619.546	0	613.594	0	611.473	0	610.316	0	606.845	0	605.688	0	605.688	0	605.688	0	602.217	0	599.903	0	601.06	0
	620.028	0	620.028	0	620.028	0	620.028	0	620.028	0	620.028	0	620.028	0	620.028	0	620.028	0	620.028	0	620.028	0		620.028	0	614.076	0	611.955	0	610.798	0	607.327	0	606.17	0	606.17	0	606.17	0	602.699	0	600.385	0	601.542	0
	620.51	0	620.51	0	620.51	0	620.51	0	620.51	0	620.51	0	620.51	0	620.51	0	620.51	0	620.51	0	620.51	0		620.51	0	614.558	0	612.437	0	611.28	0	607.809	0	606.652	0	606.652	0	606.652	0	603.182	0	600.868	0	602.025	0
	620.992	0	620.992	0	620.992	0	620.992	0	620.992	0	620.992	0	620.992	0	620.992	0	620.992	0	620.992	0	620.992	0		620.993	0	615.04	0	612.919	0	611.762	0	608.291	0	607.134	0	607.134	0	607.134	0	603.664	0	601.35	0	602.507	0
	621.475	0	621.475	0	621.475	0	621.475	0	621.475	0	621.475	0	621.475	0	621.475	0	621.475	0	621.475	0	621.475	0		621.475	0	615.522	0	613.401	0	612.244	0	608.774	0	607.617	0	607.617	0	607.617	0	604.146	0	601.832	0	602.989	0
	621.957	0	621.957	0	621.957	0	621.957	0	621.957	0	621.957	0	621.957	0	621.957	0	621.957	0	621.957	0	621.957	0		621.957	0	616.005	0	613.884	0	612.727	0	609.256	0	608.099	0	608.099	0	608.099	0	604.628	0	602.314	0	603.471	0
	622.439	0	622.439	0	622.439	0	622.439	0	622.439	0	622.439	0	622.439	0	622.439	0	622.439	0	622.439	0	622.439	0		622.439	0	616.487	0	614.366	0	613.209	0	609.738	0	608.581	0	608.581	0	608.581	0	605.11	0	602.796	0	603.953	0
	622.921	0	622.921	0	622.921	0	622.921	0	622.921	0	622.921	0	622.921	0	622.921	0	622.921	0	622.921	0	622.921	0		622.921	0	616.969	0	614.848	0	613.691	0	610.22	0	609.063	0	609.063	0	609.063	0	605.592	0	603.278	0	604.435	0
	623.403	0	623.403	0	623.403	0	623.403	0	623.403	0	623.403	0	623.403	0	623.403	0	623.403	0	623.403	0	623.403	0		623.403	0	617.451	0	615.33	0	614.173	0	610.702	0	609.545	0	609.545	0	609.545	0	606.074	0	603.76	0	604.917	0
	623.885	0	623.885	0	623.885	0	623.885	0	623.885	0	623.885	0	623.885	0	623.885	0	623.885	0	623.885	0	623.885	0		623.885	0	617.933	0	615.812	0	614.655	0	611.184	0	610.027	0	610.027	0	610.027	0	606.556	0	604.242	0	605.399	0
	624.367	0	624.367	0	624.367	0	624.367	0	624.367	0	624.367	0	624.367	0	624.367	0	624.367	0	624.367	0	624.367	0		624.368	0	618.415	0	616.294	0	615.137	0	611.666	0	610.509	0	610.509	0	610.509	0	607.039	0	604.725	0	605.882	0
	624.85	0	624.85	0	624.85	0	624.85	0	624.85	0	624.85	0	624.85	0	624.85	0	624.85	0	624.85	0	624.85	0		624.85	0	618.897	0	616.776	0	615.619	0	612.149	0	610.992	0	610.992	0	610.992	0	607.521	0	605.207	0	606.364	0
	625.332	0	625.332	0	625.332	0	625.332	0	625.332	0	625.332	0	625.332	0	625.332	0	625.332	0	625.332	0	625.332	0		625.332	0	619.38	0	617.258	0	616.102	0	612.631	0	611.474	0	611.474	0	611.474	0	608.003	0	605.689	0	606.846	0
	625.814	0	625.814	0	625.814	0	625.814	0	625.814	0	625.814	0	625.814	0	625.814	0	625.814	0	625.814	0	625.814	0		625.814	0	619.862	0	617.741	0	616.584	0	613.113	0	611.956	0	611.956	0	611.956	0	608.485	0	606.171	0	607.328	0
	626.296	0	626.296	0	626.296	0	626.296	0	626.296	0	626.296	0	626.296	0	626.296	0	626.296	0	626.296	0	626.296	0		626.296	0	620.344	0	618.223	0	617.066	0	613.595	0	612.438	0	612.438	0	612.438	0	608.967	0	606.653	0	607.81	0
	626.778	0	626.778	0	626.778	0	626.778	0	626.778	0	626.778	0	626.778	0	626.778	0	626.778	0	626.778	0	626.778	0		626.778	0	620.826	0	618.705	0	617.548	0	614.077	0	612.92	0	612.92	0	612.92	0	609.449	0	607.135	0	608.292	0
	627.26	0	627.26	0	627.26	0	627.26	0	627.26	0	627.26	0	627.26	0	627.26	0	627.26	0	627.26	0	627.26	0		627.26	0	621.308	0	619.187	0	618.03	0	614.559	0	613.402	0	613.402	0	613.402	0	609.931	0	607.617	0	608.774	0
	627.742	0	627.742	0	627.742	0	627.742	0	627.742	0	627.742	0	627.742	0	627.742	0	627.742	0	627.742	0	627.742	0		627.743	0	621.79	0	619.669	0	618.512	0	615.041	0	613.884	0	613.884	0	613.884	0	610.414	0	608.1	0	609.257	0
	628.225	0	628.225	0	628.225	0	628.225	0	628.225	0	628.225	0	628.225	0	628.225	0	628.225	0	628.225	0	628.225	0		628.225	0	622.272	0	620.151	0	618.994	0	615.524	0	614.367	0	614.367	0	614.367	0	610.896	0	608.582	0	609.739	0
	628.707	0	628.707	0	628.707	0	628.707	0	628.707	0	628.707	0	628.707	0	628.707	0	628.707	0	628.707	0	628.707	0		628.707	0	622.755	0	620.633	0	619.477	0	616.006	0	614.849	0	614.849	0	614.849	0	611.378	0	609.064	0	610.221	0
	629.189	0	629.189	0	629.189	0	629.189	0	629.189	0	629.189	0	629.189	0	629.189	0	629.189	0	629.189	0	629.189	0		629.189	0	623.237	0	621.116	0	619.959	0	616.488	0	615.331	0	615.331	0	615.331	0	611.86	0	609.546	0	610.703	0
	629.671	0	629.671	0	629.671	0	629.671	0	629.671	0	629.671	0	629.671	0	629.671	0	629.671	0	629.671	0	629.671	0		629.671	0	623.719	0	621.598	0	620.441	0	616.97	0	615.813	0	615.813	0	615.813	0	612.342	0	610.028	0	611.185	0
	630.153	0	630.153	0	630.153	0	630.153	0	630.153	0	630.153	0	630.153	0	630.153	0	630.153	0	630.153	0	630.153	0		630.153	0	624.201	0	622.08	0	620.923	0	617.452	0	616.295	0	616.295	0	616.295	0	612.824	0	610.51	0	611.667	0
	630.635	0	630.635	0	630.635	0	630.635	0	630.635	0	630.635	0	630.635	0	630.635	0	630.635	0	630.635	0	630.635	0		630.635	0	624.683	0	622.562	0	621.405	0	617.934	0	616.777	0	616.777	0	616.777	0	613.306	0	610.992	0	612.149	0
	631.117	0	631.117	0	631.117	0	631.117	0	631.117	0	631.117	0	631.117	0	631.117	0	631.117	0	631.117	0	631.117	0		631.117	0	625.165	0	623.044	0	621.887	0	618.416	0	617.259	0	617.259	0	617.259	0	613.788	0	611.475	0	612.632	0
[truncated: 6,988 more rows]
[truncated: 9 more columns]
